# Supplementary material for: Species-level resolution for the vaginal microbiota with short amplicons
Source: mSystems. 2024 Jan 26;9(2):e01039-23. doi: 10.1128/msystems.01039-23 (PMC10878104; doi:10.1128/msystems.01039-23)
Supplement: Metadata — of the participants. [file msystems.01039-23-s0007.xlsx]

## Sheet: Sheet1
Metadata of the participants provided the mock samples
ID	Group	LAB_CLEANLINESS	LAB_LEUKOCYTE	LAB_PUS	LAB_CLUE	LAB_SPORES	LAB_PSEUDOHYPHAE	LAB_TRICHOMONAS	LAB_DENSITY	LAB_DEVERSITY	LAB_PREGPBAC	LAB_OTHBAC	LAB_LACBACILLUS	LAB_GARBAC	NUGENT	LBG	PH	H1O1	LE	SIALIDASE	COAGULASE	B_GD	AV	HPV16	HPV18	HPV31	HPV33	HPV35	HPV39	HPV45	HPV51	HPV52	HPV56	HPV58	HPV59	HPV68	HPV53	HPV66	HPV6	HPV11	HPV42	HPV43	HPV44	CP8304	NG	UU	UP1	UP3	UP6
VMS001	Healthy	Ⅱ	a little	-	-	-	-	-	++	++	0.9	0.1	+++	-	1	Ⅰ	3.8~4.5	-	+	-	-	-	0	-	-	-	-	-	-	-	-	-	-	-	-	-	-	-	-	-	-	-	-	-	-	-	-	-	-
VMS002	Healthy	Ⅲ	a little	a little	-	-	-	-	+++	++	0.9	0.1	++++	-	0	Ⅰ	≥4.6	+	+	-	-	-	0	-	-	-	-	-	-	-	-	-	-	-	-	-	-	-	-	-	-	-	-	-	-	-	-	-	-
VMS003	Healthy	Ⅲ	a little	a little	-	-	-	-	+++	+++	0.4	0.6	+++	-	1	Ⅱb	3.8~4.5	-	+	-	-	-	1	-	-	-	-	-	-	-	-	-	-	-	-	-	-	-	-	-	-	-	-	-	-	-	-	-	-
VMS004	Healthy	Ⅲ	a little	-	-	-	-	-	+++	+++	0.85	0.15	++++	-	0	Ⅱa	3.8~4.5	+	+	-	-	-	0	-	-	-	-	-	-	-	-	-	-	-	-	-	-	-	-	-	-	-	-	-	-	-	-	-	-
VMS005	Healthy	Ⅲ	a little	-	-	-	-	-	+	+	0.9	0.1	+++	-	1	Ⅰ	≥4.6	+	+	-	-	-	0	-	-	-	-	-	-	-	-	-	-	-	-	-	-	-	-	-	-	-	-	-	-	-	-	-	-
VMS006	Healthy	Ⅲ	a little	a little	-	-	-	-	++	++	0.05	0.95	++	-	2	Ⅱb	≥4.6	+	+	-	-	-	2	-	-	-	-	-	-	-	-	-	-	-	-	-	-	-	-	-	-	-	-	-	-	-	-	-	-
VMS007	Healthy	Ⅲ	a little	a little	-	-	-	-	+++	++	0.95	0.05	++++	-	0	Ⅰ	3.8~4.5	+	+	-	-	-	0	-	-	-	-	-	-	-	-	-	-	-	-	-	-	-	-	-	-	-	-	-	-	-	-	-	-
VMS008	Healthy	Ⅱ	a little	-	-	-	-	-	+++	++	0.95	0.05	++++	-	0	Ⅰ	3.8~4.5	-	-	-	-	-	0	-	-	-	-	-	-	-	-	-	-	-	-	-	-	-	-	-	-	-	-	-	-	-	-	-	-
VMS009	Healthy	Ⅲ	+	a little	-	-	-	-	+++	++	0.85	0.15	++++	-	0	Ⅱa	3.8~4.5	+	+	-	-	+	0	-	-	-	-	-	-	-	-	-	-	-	-	-	-	-	-	-	-	-	-	-	-	-	-	-	-
VMS010	Healthy	Ⅱ	a little	-	-	-	-	-	+++	++	0.95	0.05	++++	-	2	Ⅰ	3.8~4.5	-	+	-	-	-	0	-	-	-	-	-	-	-	-	-	-	-	-	-	-	-	-	-	-	-	-	-	-	-	-	-	-
VMS011	Healthy	Ⅲ	a little	a little	-	-	-	-	+	+	0.3	0.7	++	-	2	Ⅱb	≥4.6	+	+	-	+	-	2	-	-	-	-	-	-	-	-	-	-	-	-	-	-	-	-	-	-	-	-	-	-	-	-	-	-
VMS012	Healthy	Ⅲ	a little	a little	-	-	-	-	+	+	0.7	0.3	++	-	2	Ⅱa	≥4.6	+	+/-	-	-	-	0	-	-	-	-	-	-	-	-	-	-	-	-	-	-	-	-	-	-	-	-	-	-	-	-	-	-
VMS013	Healthy	Ⅲ	+	a little	-	-	-	-	+++	++	0.85	0.15	++++	-	2	Ⅱa	3.8~4.5	+	+/-	-	-	-	1	-	-	-	-	-	-	-	-	-	-	-	-	-	-	-	-	-	-	-	-	-	-	-	-	-	-
VMS014	Healthy	Ⅱ	a little	-	-	-	-	-	+++	++	0.85	0.15	+++	-	1	Ⅱa	3.8~4.5	+	+	-	-	-	0	-	-	-	-	-	-	-	-	-	-	-	-	-	-	-	-	-	-	-	-	-	-	-	-	-	-
VMS015	Healthy	Ⅲ	a little	a little	-	-	-	-	++	++	0.7	0.3	+++	-	1	Ⅱa	≥4.6	+	+	-	-	-	0	-	-	-	-	-	-	-	-	-	-	-	-	-	-	-	-	-	-	-	-	-	-	-	-	-	-
VMS016	Healthy	Ⅲ	a little	a little	-	-	-	-	++	++	0.9	0.1	++++	-	0	Ⅰ	3.8~4.5	+	+	-	-	-	0	-	-	-	-	-	-	-	-	-	-	-	-	-	-	-	-	-	-	-	-	-	-	-	-	-	-
VMS017	Healthy	Ⅲ	a little	a little	-	-	-	-	+++	++	0.95	0.05	++++	-	0	Ⅰ	3.8~4.5	-	+	-	-	-	0	-	-	-	-	-	-	-	-	-	-	-	-	-	-	-	-	-	-	-	-	-	-	-	-	-	-
VMS018	Healthy	Ⅲ	a little	a little	-	-	-	-	++	++	0.8	0.2	+++	-	1	Ⅱa	≥4.6	+	+	-	-	-	0	-	-	-	-	-	-	-	-	-	-	-	-	-	-	-	-	-	-	-	-	-	-	-	-	-	-
VMS019	Healthy	Ⅱ	a little	-	-	-	-	-	++	++	0.95	0.05	++++	-	0	Ⅰ	3.8~4.5	+	+	-	-	-	0	-	-	-	-	-	-	-	-	-	-	-	-	-	-	-	-	-	-	-	-	-	-	-	-	-	-
VMS020	Healthy	Ⅱ	a little	-	-	-	-	-	++	++	0.95	0.05	++++	-	0	Ⅰ	≥4.6	+	+	-	-	-	0	-	-	-	-	-	-	-	-	-	-	-	-	-	-	-	-	-	-	-	-	-	-	-	-	-	-
VMS021	Healthy	Ⅱ	a little	-	-	-	-	-	++	++	0.95	0.05	++++	-	0	Ⅰ	3.8~4.5	+	-	-	-	-	0	-	-	-	-	-	-	-	-	-	-	-	-	-	-	-	-	-	-	-	-	-	-	-	-	-	-
VMS022	Healthy	Ⅱ	a little	-	-	-	-	-	++	++	0.75	0.25	++++	-	0	Ⅱa	3.8~4.5	+	+	-	-	-	0	-	-	-	-	-	-	-	-	-	-	-	-	-	-	-	-	-	-	-	-	-	-	-	-	-	-
VMS023	Healthy	Ⅱ	+	-	-	-	-	-	++	++	0.95	0.05	++++	-	0	Ⅰ	3.8~4.5	+	-	-	-	-	1	-	-	-	-	-	-	-	-	-	-	-	-	-	-	-	-	-	-	-	-	-	-	-	-	-	-
VMS024	Healthy	Ⅱ	++	-	-	-	-	-	++	++	0.95	0.05	++++	-	0	Ⅰ	≥4.6	+	+	-	-	-	1	-	-	-	-	-	-	-	-	-	-	-	-	-	-	-	-	-	-	-	-	-	-	-	-	-	-
VMS025	Healthy	Ⅱ	++	-	-	-	-	-	++	++	0.95	0.05	++++	-	0	Ⅰ	3.8~4.5	+	+	-	-	-	1	-	-	-	-	-	-	-	-	-	-	-	-	-	-	-	-	-	-	-	-	-	-	-	-	-	-
VMS026	Healthy	Ⅱ	a little	-	-	-	-	-	++	++	0.95	0.05	++++	-	0	Ⅰ	3.8~4.5	-	-	-	-	-	0	-	-	-	-	-	-	-	-	-	-	-	-	-	-	-	-	-	-	-	-	-	-	-	-	-	-
VMS027	Healthy	Ⅱ	a little	-	-	-	-	-	++	++	0.95	0.05	++++	-	0	Ⅰ	3.8~4.5	+	+/-	-	-	-	0	-	-	-	-	-	-	-	-	-	-	-	-	-	-	-	-	-	-	-	-	-	-	-	-	-	-
VMS028	Healthy	Ⅱ	++	-	-	-	-	-	++	++	0.95	0.05	++++	-	0	Ⅰ	3.8~4.5	+	+	-	-	-	1	-	-	-	-	-	-	-	-	-	-	-	-	-	-	-	-	-	-	-	-	-	-	-	-	-	-
VMS029	Healthy	Ⅱ	a little	-	-	-	-	-	++	++	0.95	0.05	++++	-	0	Ⅰ	3.8~4.5	+	-	-	-	-	0	-	-	-	-	-	-	-	-	-	-	-	-	-	-	-	-	-	-	-	-	-	-	-	-	-	-
VMS030	Healthy	Ⅱ	a little	-	-	-	-	-	++	++	0.95	0.05	++++	-	0	Ⅰ	3.8~4.5	+	-	-	-	-	0	-	-	-	-	-	-	-	-	-	-	-	-	-	-	-	-	-	-	-	-	-	-	-	-	-	-
VMS031	Healthy	Ⅱ	a little	-	-	-	-	-	++	++	0.95	0.05	++++	-	0	Ⅰ	3.8~4.5	-	+/-	+	-	-	0	-	-	-	-	-	-	-	-	-	-	-	-	-	-	-	-	-	-	-	-	-	-	-	-	-	-
VMS032	Healthy	Ⅱ	+	-	-	-	-	-	++	++	0.95	0.05	++++	-	0	Ⅰ	≥4.6	+	+/-	-	-	-	1	-	-	-	-	-	-	-	-	-	-	-	-	-	-	-	-	-	-	-	-	-	-	-	-	-	-
VMS033	Healthy	Ⅱ	a little	-	-	-	-	-	++	++	0.95	0.05	++++	-	0	Ⅰ	3.8~4.5	+	+/-	-	-	-	0	-	-	-	-	-	-	-	-	-	-	-	-	-	-	-	-	-	-	-	-	-	-	-	-	-	-
VMS034	Healthy	Ⅱ	-	-	-	-	-	-	++	++	0.95	0.05	++++	-	0	Ⅰ	3.8~4.5	+	+	-	-	-	0	-	-	-	-	-	-	-	-	-	-	-	-	-	-	-	-	-	-	-	-	-	-	-	-	-	-
VMS035	Dysbiosis	Ⅲ	a little	-	-	a little	a little	-	+++	++	0.85	0.15	++++	-	0	Ⅱa	≥4.6	+	-	-	-	-	0	-	-	-	-	-	-	-	-	-	-	-	-	-	-	-	-	-	-	-	-	-	-	-	-	-	-
VMS036	Dysbiosis	Ⅱ	a little	-	-	-	-	-	+++	++	0.8	0.2	++++	-	0	Ⅱa	≥4.6	+	-	-	-	-	0	-	-	-	-	-	-	-	+	-	-	-	-	-	-	-	-	-	+	-	-	-	-	-	-	-	-
VMS037	Dysbiosis	Ⅲ	++	-	-	-	-	-	++	++	0.8	0.2	++++	-	0	Ⅱa	≥4.6	+	+/-	-	-	-	2	-	-	-	-	-	-	-	-	-	-	-	-	-	-	-	-	-	-	-	-	-	-	-	-	-	-
VMS038	Dysbiosis	Ⅲ	a little	a little	-	-	-	-	++	++	0.8	0.2	+++	-	1	Ⅱa	≥4.6	+	+	-	-	-	0	-	-	-	-	-	-	-	-	-	-	-	-	-	-	-	-	-	-	-	-	-	-	-	-	+	-
VMS039	Dysbiosis	Ⅱ	a little	-	-	-	-	-	+++	++	0.95	0.05	++++	-	0	Ⅰ	3.8~4.5	-	+	-	-	-	0	-	-	-	-	-	-	-	-	-	-	-	-	-	-	-	-	-	-	-	-	-	-	-	-	-	-
VMS040	Dysbiosis	Ⅳ	a little	a little	-	a little	+	-	+++	+++	0.1	0.9	+	-	3	Ⅲ	3.8~4.5	+	+	-	-	+/-	4	-	-	-	-	-	-	-	-	-	-	-	-	-	-	-	-	-	-	-	-	-	-	-	-	-	-
VMS041	Dysbiosis	Ⅲ	a little	a little	-	-	-	-	+++	+++	0.1	0.9	+	-	3	Ⅲ	≥4.6	+	+	-	+	-	4	-	-	-	-	-	-	-	-	-	-	-	-	-	-	-	-	-	-	-	-	-	-	-	-	-	-
VMS042	Dysbiosis	Ⅲ	a little	a little	-	-	-	-	++	++	0.85	0.15	+++	-	1	Ⅱa	3.8~4.5	+	+	-	-	-	0	-	-	-	-	-	-	-	-	-	-	-	-	-	-	-	-	-	-	-	-	-	-	-	+	-	-
VMS043	Dysbiosis	Ⅱ	a little	-	-	-	-	-	+++	++	0.95	0.05	++++	-	0	Ⅰ	3.8~4.5	-	+/-	-	-	-	0	-	-	-	-	-	-	-	-	-	-	-	-	-	-	-	-	-	-	-	-	-	-	-	-	-	-
VMS044	Dysbiosis	Ⅲ	a little	-	-	-	-	-	+	+	0.7	0.3	+++	-	1	Ⅱa	≥4.6	+	+	-	+/-	+/-	1	-	-	-	-	-	-	-	-	-	-	-	-	-	-	-	-	-	-	-	-	-	-	+	-	-	-
VMS045	Dysbiosis	Ⅳ	a little	a little	+++	-	-	-	++++	+++	0	1	-	++++	8	Ⅲ	≥4.6	+	+	+	-	-	2	-	-	-	-	-	-	-	-	-	-	-	-	-	-	-	-	-	-	-	-	-	-	-	-	-	+
VMS046	Dysbiosis	Ⅲ	+	-	-	-	-	-	++	++	0.95	0.05	++++	-	3	Ⅰ	3.8~4.5	+	+	-	-	-	1	-	-	-	-	-	-	-	-	-	-	-	-	-	-	-	-	-	-	-	-	-	-	+	-	-	-
VMS047	Dysbiosis	Ⅲ	a little	a little	-	-	-	-	+++	++	0.9	0.1	++++	-	0	Ⅰ	3.8~4.5	+	+	-	-	-	0	-	-	-	-	-	-	-	-	-	-	-	-	-	-	-	-	-	-	-	-	-	-	+	-	-	-
VMS048	Dysbiosis	Ⅱ	a little	-	-	-	-	-	+++	++	0.95	0.05	++++	-	0	Ⅰ	3.8~4.5	-	+	-	-	-	0	-	-	-	-	-	-	-	-	-	-	-	-	-	-	-	-	-	-	-	-	-	-	-	+	-	-
VMS049	Dysbiosis	Ⅲ	a little	-	-	-	-	-	+	+	0	1	-	-	4	Ⅲ	≥4.6	+	-	-	+/-	-	4	-	-	-	-	-	-	-	-	-	-	-	-	-	-	-	-	-	-	-	-	-	-	-	-	-	-
VMS050	Dysbiosis	Ⅳ	a little	-	-	+++	-	-	++	++	0.7	0.3	+++	-	1	Ⅱa	≥4.6	+	+	-	-	-	0	-	-	-	-	-	-	-	-	-	-	-	-	-	-	-	-	-	-	-	-	-	-	-	-	-	-
VMS051	Dysbiosis	Ⅲ	a little	a little	-	-	-	-	+	+	0	1	-	-	4	Ⅲ	≥4.6	+	-	-	+/-	-	3	-	-	-	-	-	-	-	-	-	-	-	-	-	-	-	-	-	-	-	-	-	-	-	-	-	-
VMS052	Dysbiosis	Ⅱ	a little	-	-	-	-	-	+++	++	0.95	0.05	++++	-	0	Ⅰ	3.8~4.5	-	+	-	-	-	0	-	-	-	-	-	-	-	-	-	-	-	-	-	-	-	-	-	-	-	-	-	-	-	-	-	+
VMS053	Dysbiosis	Ⅲ	a little	a little	-	-	-	-	+++	++	0.9	0.1	+++	-	1	Ⅰ	3.8~4.5	+	+	-	-	+/-	3	+	-	-	-	-	-	-	-	+	-	-	-	-	-	-	-	-	-	-	-	-	-	-	-	+	-
VMS054	Dysbiosis	Ⅱ	a little	-	-	-	-	-	+++	++	0.15	0.85	++++	-	0	Ⅱb	3.8~4.5	-	+	-	-	-	0	-	-	-	-	-	-	-	+	-	-	-	-	-	-	-	-	-	-	-	-	-	-	-	+	+	-
VMS055	Dysbiosis	Ⅲ	a little	a little	-	-	-	-	+++	++	0.6	0.4	++++	-	0	Ⅱa	3.8~4.5	+	+	-	-	-	0	-	-	-	-	-	-	-	-	-	-	-	-	-	-	-	-	-	-	-	-	-	-	-	-	-	-
VMS056	Dysbiosis	Ⅲ	a little	-	-	-	-	-	++++	+++	0	1	-	++++	8	Ⅲ	≥4.6	+	+	+	-	+/-	2	-	-	-	-	-	-	-	-	-	-	-	-	-	-	-	-	-	-	-	-	-	-	-	-	+	-
VMS057	Dysbiosis	Ⅱ	a little	-	-	-	-	-	+++	++	0.95	0.05	++++	-	0	Ⅰ	3.8~4.5	-	+	-	-	-	0	-	-	-	-	-	-	-	+	-	-	-	-	-	-	-	-	-	-	-	-	-	-	-	-	-	-
VMS058	Dysbiosis	Ⅱ	a little	-	-	-	-	-	+++	++	0.95	0.05	++++	-	0	Ⅰ	3.8~4.5	-	+	-	-	-	1	-	+	-	-	-	-	-	-	-	-	-	-	-	-	-	-	-	-	-	-	-	-	-	-	-	-
VMS059	Dysbiosis	Ⅲ	a little	a little	-	a little	-	-	++	++	0.6	0.4	+++	-	1	Ⅱa	≥4.6	+	-	-	+	-	0	-	-	-	-	-	-	-	-	-	-	-	-	-	-	-	-	-	-	-	-	-	-	-	-	-	-
VMS060	Dysbiosis	Ⅱ	a little	-	-	-	-	-	+++	++	0.95	0.05	NA	-	0	NA	3.8~4.5	-	-	-	-	-	0	-	-	-	-	-	-	-	-	-	+	-	-	-	-	+	-	-	-	-	-	-	-	-	-	-	+
VMS061	Dysbiosis	Ⅲ	a little	a little	-	-	-	-	+++	++	0.9	0.1	++++	-	0	Ⅰ	3.8~4.5	+	-	-	-	+	0	-	-	-	-	-	-	-	-	-	-	-	-	-	-	-	-	-	-	-	-	-	-	-	-	+	-
VMS062	Dysbiosis	Ⅱ	a little	-	-	-	-	-	+++	++	0.9	0.1	++++	-	2	Ⅰ	3.8~4.5	-	+	-	-	-	0	-	-	-	-	-	-	-	-	-	-	-	-	-	-	-	-	-	-	-	-	-	-	-	-	-	-
VMS063	Dysbiosis	Ⅳ	a little	a little	-	+++	-	-	+++	++	0.85	0.15	++++	-	2	Ⅱa	3.8~4.5	+	+	-	-	-	0	-	-	-	-	-	-	-	-	+	-	-	-	-	-	-	-	-	-	-	-	-	-	-	-	-	+
VMS064	Dysbiosis	Ⅲ	a little	a little	-	-	-	-	+++	++	0.9	0.1	++++	-	2	Ⅰ	3.8~4.5	+	+	-	-	-	0	-	+	-	-	-	-	-	-	-	-	-	-	-	-	-	-	-	-	-	-	-	-	+	-	-	+
VMS065	Dysbiosis	Ⅳ	a little	a little	-	a little	-	-	+	+	0	1	-	-	4	Ⅰ	≥4.6	+	+	-	+	-	1	-	-	-	-	-	-	-	-	-	-	-	-	-	-	-	-	-	-	-	NA	-	-	-	-	+	-
VMS066	Dysbiosis	Ⅲ	a little	a little	-	-	-	-	+++	++	0.7	0.3	+++	-	1	Ⅱa	≥4.6	+	+	-	+	-	0	-	-	-	-	-	-	-	-	+	-	-	-	-	-	-	-	-	-	-	-	-	-	-	-	-	-
VMS067	Dysbiosis	Ⅳ	a little	a little	-	-	-	-	++++	+++	0.05	0.95	+	-	3	Ⅲ	≥4.6	+	+	-	+	+	6	+	-	-	-	-	-	-	-	-	-	-	-	-	-	-	-	-	-	-	-	-	-	-	-	-	-
VMS068	Dysbiosis	Ⅳ	a little	+	-	-	-	-	++++	+++	0.05	0.95	+	+++	6	Ⅲ	≥4.6	+	+	+	-	+/-	3	-	-	-	-	-	-	-	-	-	-	+	-	-	-	-	-	-	-	-	-	-	-	-	-	-	+
VMS069	Dysbiosis	Ⅳ	a little	-	-	++	-	-	+++	++	0.65	0.35	+++	-	1	Ⅱa	3.8~4.5	+	+/-	-	-	+/-	1	-	-	-	-	-	-	-	-	-	-	-	-	-	-	-	-	-	-	-	-	-	-	-	-	-	-
VMS070	Dysbiosis	Ⅲ	a little	a little	-	-	-	-	++	++	0.85	0.15	+++	-	1	Ⅱa	3.8~4.5	+	+	-	-	-	0	-	-	-	-	-	-	-	-	-	-	-	-	-	-	-	-	-	-	-	-	-	-	-	-	+	-
VMS071	Dysbiosis	Ⅱ	a little	-	-	-	-	-	+++	++	0.95	0.05	++++	-	2	Ⅰ	3.8~4.5	-	-	-	-	-	0	+	-	-	-	-	-	-	-	-	-	-	-	-	-	-	-	-	-	-	-	-	-	-	-	-	-
VMS072	Dysbiosis	Ⅲ	a little	a little	-	-	-	-	+++	++	0.6	0.4	+++	-	1	Ⅱa	3.8~4.5	+	+	-	-	-	0	-	-	-	-	-	-	-	-	-	-	-	-	-	-	-	-	-	-	-	-	-	-	-	+	-	-
VMS073	Dysbiosis	Ⅲ	a little	a little	-	-	-	-	+++	++	0.6	0.4	+++	-	1	Ⅱa	≥4.6	+	+	-	-	-	0	-	-	-	-	-	-	-	-	-	-	-	-	-	-	-	-	-	-	-	-	-	-	-	-	-	-
VMS074	Dysbiosis	Ⅲ	a little	a little	-	-	-	-	+	+	0.9	0.1	++	-	2	Ⅰ	≥4.6	+	+	-	-	-	0	-	-	-	-	-	-	-	-	-	-	-	-	-	-	-	-	-	-	-	-	-	-	-	-	-	+
VMS075	Dysbiosis	Ⅲ	a little	a little	-	-	-	-	++	++	0.1	0.9	++	-	2	Ⅲ	≥4.6	+	+	-	-	+/-	4	-	-	-	-	-	-	-	-	-	-	-	-	-	-	-	-	-	-	-	-	-	-	-	-	-	-
VMS076	Dysbiosis	Ⅱ	a little	-	-	-	-	-	+++	++	0.95	0.05	++++	-	2	Ⅰ	3.8~4.5	-	+	-	-	-	0	-	-	-	-	-	-	-	-	-	-	-	-	-	-	-	-	-	-	-	-	-	-	-	+	-	-
VMS077	Dysbiosis	Ⅳ	+	a little	-	++	-	-	++	++	0.4	0.6	++	-	2	Ⅱb	≥4.6	+	+	-	-	-	2	-	-	-	-	-	-	-	-	-	-	-	-	-	-	-	-	-	-	-	-	-	-	-	-	-	-
VMS078	Dysbiosis	Ⅲ	a little	a little	-	-	-	-	+	+	0.05	0.95	+	-	3	Ⅲ	≥4.6	+	+	-	+/-	-	4	-	-	-	-	-	-	-	-	-	-	-	-	-	-	-	-	-	-	-	-	-	-	-	-	-	-
VMS079	Dysbiosis	Ⅳ	+	+	-	+	-	-	+	+	0.8	0.2	++	-	2	Ⅱa	≥4.6	+	+	-	-	+/-	1	-	-	-	-	-	-	-	-	-	-	-	-	-	-	-	-	-	-	-	-	-	-	-	-	+	-
VMS080	Dysbiosis	Ⅲ	a little	-	-	-	-	-	+++	+++	0.1	0.9	++	-	2	Ⅲ	3.8~4.5	+	+	+	-	-	3	-	-	-	-	-	-	-	-	-	-	-	+	-	-	-	-	-	-	-	-	-	-	+	-	+	-
VMS081	Dysbiosis	Ⅳ	a little	a little	-	++	+	-	+++	++	0.9	0.1	++++	-	0	Ⅰ	≥4.6	+	+	-	-	-	0	-	-	-	-	-	-	-	-	-	-	-	-	-	-	-	-	-	-	-	-	-	-	-	-	-	-
VMS082	Dysbiosis	Ⅱ	a little	-	-	-	-	-	+++	++	0.95	0.05	++++	-	0	Ⅰ	3.8~4.5	-	+	-	-	-	0	-	-	-	-	-	-	-	-	-	-	-	-	-	-	-	-	-	-	-	-	-	-	-	-	-	-
VMS083	Dysbiosis	Ⅳ	a little	a little	-	a little	+	-	+++	++	0.95	0.05	++++	-	0	Ⅰ	≥4.6	+	+	-	-	-	0	-	-	-	-	-	-	-	-	-	-	-	-	-	-	-	-	-	-	-	-	-	-	-	-	-	-
VMS084	Dysbiosis	Ⅱ	a little	-	-	-	-	-	+++	++	0.7	0.3	+++	-	1	Ⅱa	3.8~4.5	+	-	-	-	-	0	-	-	-	-	-	-	-	-	-	-	-	-	-	-	-	-	-	-	-	-	-	-	-	-	-	-
VMS085	Dysbiosis	Ⅳ	a little	-	-	-	-	-	++++	++++	0	1	-	-	4	Ⅲ	≥4.6	+	+	-	-	-	5	-	-	-	-	-	-	-	-	-	-	-	-	-	-	-	-	-	-	-	-	-	-	-	-	-	-
VMS086	Dysbiosis	Ⅳ	a little	-	-	-	-	-	+	+	0	1	-	-	4	Ⅲ	≥4.6	+	+	-	-	-	6	+	+	-	-	-	-	-	-	-	-	-	-	-	-	-	-	-	-	-	-	-	-	-	-	-	-
VMS087	Dysbiosis	Ⅲ	a little	a little	-	-	-	-	++++	+++	0	1	-	-	4	Ⅲ	≥4.6	+	+	-	-	-	3	-	-	-	-	-	-	-	-	-	-	-	-	-	-	-	-	-	-	-	-	-	-	-	-	-	-
VMS088	Dysbiosis	Ⅳ	a little	a little	-	-	-	-	+	+	0.8	0.2	+++	-	1	Ⅱa	≥4.6	+	+	-	-	-	0	-	-	-	-	-	-	-	-	-	-	-	-	-	-	-	-	-	-	-	-	-	-	-	-	+	-
VMS089	Dysbiosis	Ⅲ	a little	a little	-	-	-	-	+++	++	0.1	0.9	++	-	2	Ⅲ	3.8~4.5	+	+	-	-	-	2	-	-	-	-	-	-	-	-	-	-	-	-	-	-	-	-	-	-	-	-	-	-	-	-	-	-
VMS090	Dysbiosis	Ⅲ	a little	a little	-	-	-	-	+++	+++	0.3	0.7	+++	-	1	Ⅱb	3.8~4.5	+	+/-	-	+	+	2	-	-	-	-	-	-	-	-	-	-	-	-	-	-	-	-	-	-	-	-	-	-	-	-	-	-
VMS091	Dysbiosis	Ⅲ	a little	a little	-	-	-	-	+++	++	0.95	0.05	++++	-	2	Ⅰ	3.8~4.5	-	+	-	-	-	0	-	-	-	-	-	-	-	-	-	-	-	-	-	-	-	-	-	-	-	-	-	-	-	-	-	+
VMS092	Dysbiosis	Ⅱ	a little	-	-	-	-	-	+++	+++	0.95	0.05	++++	-	0	Ⅰ	3.8~4.5	-	-	-	-	-	0	-	+	-	-	-	-	-	-	-	-	-	-	-	+	-	-	-	-	-	-	-	-	-	-	-	-
VMS093	Dysbiosis	Ⅳ	a little	+	-	-	-	-	+++	+++	0	1	-	-	4	Ⅲ	≥4.6	+	+	-	+/-	+/-	4	+	-	-	-	-	-	-	-	-	-	-	-	-	-	-	-	-	-	-	-	-	-	-	-	-	-
VMS094	Dysbiosis	Ⅲ	a little	-	-	-	-	-	+++	+++	0.1	0.9	++	-	2	Ⅲ	≥4.6	+	+	+/-	-	-	3	-	-	-	-	-	-	-	-	-	-	-	-	-	-	-	-	-	-	-	-	-	-	-	-	-	-
VMS095	Dysbiosis	Ⅳ	a little	a little	-	-	-	-	+++	+++	0	1	-	-	4	Ⅰ	≥4.6	+	+	-	+	-	1	-	-	-	-	-	-	-	-	-	-	-	-	-	-	-	-	+	-	-	-	-	-	-	-	-	-
VMS096	Dysbiosis	Ⅲ	+	a little	-	-	-	-	+++	++	0.85	0.15	++++	-	0	Ⅱa	3.8~4.5	-	+	-	-	-	1	-	-	+	-	-	-	-	-	-	-	-	-	-	-	-	-	-	-	-	-	-	-	-	-	-	-
VMS097	Dysbiosis	Ⅳ	a little	-	-	-	-	-	no bacteria	no bacteria	0	0	-	-	4	Ⅰ	≥4.6	+	+	-	-	-	0	-	-	-	-	-	-	-	-	-	-	-	-	-	-	-	-	-	-	-	-	-	-	-	-	-	-
VMS098	Dysbiosis	Ⅳ	a little	a little	-	-	-	-	++++	+++	0.1	0.9	++	-	2	Ⅲ	≥4.6	+	+	-	+/-	+	5	+	-	-	-	-	-	-	-	NA	-	-	-	-	-	-	-	-	-	-	-	-	-	+	+	-	-
VMS099	Dysbiosis	Ⅳ	a little	+	-	a little	-	-	no bacteria	no bacteria	0	0	-	-	4	Ⅰ	≥4.6	+	+	-	-	-	0	-	-	-	-	-	-	-	-	-	-	-	-	-	-	-	+	-	-	-	-	-	-	-	-	-	+
VMS100	Dysbiosis	Ⅲ	a little	-	-	-	-	-	++	++	0.85	0.15	++++	-	0	Ⅱa	3.8~4.5	+	+	-	-	-	1	-	+	-	-	-	-	-	-	-	-	-	-	-	-	-	-	-	-	-	-	-	-	-	-	-	-
VMS101	Dysbiosis	Ⅲ	a little	a little	-	-	-	-	++	++	0	1	-	-	4	Ⅲ	3.8~4.5	+	+	-	+/-	+/-	1	-	-	-	-	-	-	-	-	-	-	-	-	-	-	-	-	-	-	-	-	-	-	-	-	+	-
VMS102	Dysbiosis	Ⅳ	a little	-	++	-	-	-	++++	++++	0	1	-	++++	10	Ⅲ	≥4.6	-	+	+	-	+	2	-	-	-	-	-	-	-	-	-	-	+	-	-	-	-	-	-	-	-	-	-	-	-	-	-	-
VMS103	Dysbiosis	Ⅲ	a little	a little	-	-	-	-	+++	+++	0	1	-	++++	8	Ⅲ	≥4.6	+	+	+	-	-	2	+	-	-	-	-	-	-	-	+	-	-	-	-	-	-	-	-	-	-	-	-	-	+	-	+	+
VMS104	Dysbiosis	Ⅳ	+	a little	-	a little	+++	-	+++	++	0.1	0.9	++	-	2	Ⅲ	3.8~4.5	+	+	-	-	+	4	+	-	-	-	-	-	-	-	-	-	-	-	-	-	-	-	-	-	-	-	-	-	-	-	-	-
VMS105	Dysbiosis	Ⅱ	a little	-	-	-	-	-	+++	++	0.95	0.05	++++	-	0	Ⅰ	3.8~4.5	-	-	-	-	-	0	-	-	-	-	-	-	-	-	-	-	+	-	-	-	-	-	-	-	-	-	-	-	-	-	-	+
VMS106	Dysbiosis	Ⅲ	a little	a little	-	-	-	-	+++	+++	0.05	0.95	++	-	2	Ⅲ	≥4.6	+	+	-	-	+/-	6	-	-	-	-	-	-	-	-	-	-	-	-	-	-	-	-	-	-	-	-	-	-	-	-	-	-
VMS107	Dysbiosis	Ⅲ	a little	a little	-	-	-	-	+	+	0.25	0.75	++	-	2	Ⅱb	≥4.6	+	+	-	-	-	3	-	-	-	-	-	-	-	-	-	-	-	-	-	-	-	-	-	-	-	-	-	-	-	-	-	-
VMS108	Dysbiosis	Ⅳ	a little	a little	-	+++	+	-	+++	+++	0.6	0.4	+++	-	1	Ⅱa	≥4.6	+	+	-	-	+/-	0	-	-	-	-	-	-	-	-	-	-	-	-	-	-	-	-	-	-	-	-	-	-	-	-	-	-
VMS109	Dysbiosis	Ⅲ	a little	a little	-	-	-	-	++	++	0	1	-	-	4	Ⅲ	≥4.6	+	+	-	+	-	5	-	-	-	-	-	-	-	-	-	-	-	-	-	-	-	-	-	-	-	-	-	-	-	-	-	-
VMS110	Dysbiosis	Ⅳ	a little	a little	-	+	-	-	+++	+++	0	1	-	-	4	Ⅲ	≥4.6	+	+	-	-	-	2	-	-	-	-	-	-	-	-	-	-	-	-	-	-	-	-	-	-	-	-	-	-	-	-	-	-
VMS111	Dysbiosis	Ⅳ	a little	a little	+++	-	-	-	++++	+++	0	1	-	++++	10	Ⅲ	≥4.6	-	+	+	-	+	4	-	-	-	-	-	-	-	-	-	-	-	-	-	-	-	-	-	-	-	-	-	-	-	-	+	+
VMS112	Dysbiosis	Ⅲ	a little	a little	-	+	-	-	++	++	0.3	0.7	+++	-	1	Ⅱb	3.8~4.5	+	+	-	+/-	-	3	-	-	-	-	-	-	-	-	-	-	-	-	-	-	-	-	-	-	-	-	-	-	-	-	-	+
VMS113	Dysbiosis	Ⅳ	a little	a little	+	+	+	-	+++	+++	0	1	-	++++	8	Ⅲ	≥4.6	+	+	+	+	+	6	-	-	-	-	-	-	-	-	-	-	-	-	-	-	-	-	-	-	-	-	-	-	-	-	-	+
VMS114	Dysbiosis	Ⅲ	a little	a little	-	-	-	-	++	++	0.1	0.9	+	-	3	Ⅲ	≥4.6	+	+	-	+/-	+/-	3	-	-	-	-	-	+	-	-	-	-	-	-	-	-	-	-	-	-	-	-	-	-	-	-	-	-
VMS115	Dysbiosis	Ⅲ	a little	a little	-	-	-	-	+	+	0.05	0.95	+	-	3	Ⅲ	≥4.6	+	+	-	+/-	-	2	-	-	-	-	-	-	-	-	-	-	-	-	-	-	-	-	-	-	-	-	-	-	-	-	-	+
[truncated: 6 more columns]

## Sheet: Sheet2
Metadata of the participants provided the PCR results of the STI pathogens
ID	NG	UUU	UUP1	UUP3	UUP6	UUP14	MH	MG	CT
SPS001	-	-	-	-	-	-	-	-	-
SPS002	-	-	-	-	-	-	-	-	-
SPS003	-	-	-	-	-	-	-	-	-
SPS004	-	+	-	-	-	-	-	-	-
SPS005	-	-	-	-	-	-	-	-	-
SPS006	-	-	-	-	+	-	-	-	-
SPS007	-	-	-	-	-	-	-	-	-
SPS008	-	-	-	-	-	-	-	-	-
SPS009	-	-	-	-	+	-	-	-	-
SPS010	-	-	-	-	-	-	-	-	-
SPS011	-	-	-	-	-	-	-	-	-
SPS012	-	-	-	-	-	-	-	-	-
SPS013	-	-	-	-	-	-	-	-	-
SPS014	-	-	-	+	-	-	-	-	-
SPS015	-	-	-	-	-	-	+	-	-
SPS016	-	-	+	-	-	-	-	-	-
SPS017	-	-	-	-	-	-	-	-	-
SPS018	-	-	-	-	+	-	-	-	-
SPS019	-	-	-	-	-	-	-	-	-
SPS020	-	-	-	+	-	-	-	-	-
SPS021	-	-	-	+	-	-	-	-	-
SPS022	-	-	-	-	-	-	-	-	+
SPS023	-	-	-	-	+	-	-	-	-
SPS024	-	-	-	-	-	-	-	-	-
SPS025	-	-	-	+	-	-	-	-	-
SPS026	-	-	-	-	-	-	-	-	-
SPS027	-	-	-	-	-	-	-	-	-
SPS028	-	+	-	-	+	-	-	-	-
SPS029	-	-	-	-	-	-	-	-	-
SPS030	-	-	-	-	+	-	-	-	-
SPS031	-	-	-	-	-	-	-	-	-
SPS032	-	-	-	-	-	-	-	-	-
SPS033	-	-	-	-	+	-	-	-	-
SPS034	-	-	-	+	-	-	-	-	-
SPS035	-	+	+	-	-	-	-	-	-
SPS036	-	-	-	-	-	-	-	-	-
SPS037	-	-	-	-	-	-	-	-	-
SPS038	-	-	-	-	-	-	-	-	-
SPS039	-	-	-	-	-	-	-	-	-
SPS040	-	+	-	-	-	-	+	-	-
SPS041	-	-	-	-	-	-	-	-	-
SPS042	-	-	-	-	+	-	-	-	-
SPS043	-	-	-	-	-	-	-	-	-
SPS044	-	-	-	-	-	-	+	-	-
SPS045	-	-	-	+	-	-	-	-	-
SPS046	-	-	-	-	-	-	-	-	-
SPS047	-	-	-	-	-	-	-	-	-
SPS048	-	+	-	+	-	-	-	-	+
SPS049	-	-	-	-	-	-	-	-	-
SPS050	-	-	-	-	-	-	+	-	-
SPS051	-	-	-	-	+	-	-	-	+
SPS052	-	-	-	-	+	-	-	-	+
SPS053	-	-	-	+	-	-	-	-	-
SPS054	-	-	-	-	-	-	-	-	-
SPS055	-	-	-	-	-	-	-	-	-
SPS056	-	-	-	+	-	-	-	-	-
SPS057	-	-	-	-	-	-	-	-	-
SPS058	-	-	-	-	-	-	-	-	-
SPS059	-	+	-	-	+	-	-	-	-
SPS060	-	-	-	-	-	-	-	-	-
SPS061	-	-	-	-	-	-	-	-	-
SPS062	-	-	-	-	-	-	-	-	-
SPS063	-	-	-	+	-	-	-	-	-
SPS064	-	-	-	-	+	-	-	-	-
SPS065	-	-	-	-	-	-	-	-	-
SPS066	-	-	-	-	+	-	-	-	-
SPS067	-	-	-	-	-	-	-	-	-
SPS068	-	-	-	-	-	-	-	-	-
SPS069	-	-	+	-	-	-	-	-	-
SPS070	-	-	+	-	-	-	-	-	-
SPS071	-	-	-	-	-	-	-	-	-
SPS072	-	-	-	+	-	-	-	-	-
SPS073	+	-	-	-	+	-	-	-	-
SPS074	-	-	-	-	-	-	-	-	-
SPS075	-	-	-	-	-	-	-	-	+
SPS076	-	+	-	-	-	-	-	-	+
SPS077	-	+	-	-	-	-	-	-	+
SPS078	-	-	-	-	+	-	-	-	-
SPS079	-	-	-	-	-	-	-	-	-
SPS080	-	+	-	-	-	-	-	-	+
SPS081	-	-	-	-	-	-	-	-	-
SPS082	-	+	-	-	-	-	-	-	-
SPS083	-	+	-	-	-	-	-	-	+
SPS084	-	+	-	-	-	-	-	-	-
SPS085	-	+	-	-	-	-	-	-	+
SPS086	-	-	-	-	-	-	-	+	-
SPS087	-	+	-	-	-	-	-	-	+
SPS088	-	-	-	-	-	-	+	-	-
SPS089	-	-	-	-	-	-	-	-	-
SPS090	-	-	-	-	-	-	-	-	+
SPS091	-	+	-	+	-	-	-	-	+
SPS092	-	+	-	+	-	-	-	-	+
SPS093	-	-	-	-	-	-	-	-	-
SPS094	-	-	-	-	-	-	-	-	-
SPS095	-	-	-	-	-	-	-	-	+
SPS096	-	-	-	-	-	+	-	-	-
SPS097	-	-	-	-	-	-	-	-	-
SPS098	-	-	-	-	+	-	-	-	+
SPS099	-	+	-	-	-	-	-	-	+
SPS100	-	+	-	+	-	-	-	-	+
SPS101	-	-	-	-	-	-	-	-	-
SPS102	-	-	-	-	-	-	-	-	-
SPS103	-	-	+	-	-	-	-	-	-
SPS104	-	+	+	-	-	-	-	-	-
SPS105	-	+	-	-	-	-	-	-	+
SPS106	-	-	-	+	+	-	+	-	-
SPS107	-	-	-	-	-	-	-	-	-
SPS108	-	-	-	-	-	-	-	-	-
SPS109	+	+	-	+	-	-	-	-	+
SPS110	-	-	-	-	+	-	-	-	+
SPS111	-	+	-	-	-	-	-	-	+
SPS112	-	-	-	-	-	-	-	-	-
SPS113	-	-	-	-	-	-	-	-	-
SPS114	-	+	-	+	-	-	-	-	+
SPS115	-	-	-	-	-	-	-	-	-
SPS116	-	+	-	-	-	-	+	-	-
SPS117	-	-	-	-	+	-	-	-	+
SPS118	-	+	+	-	+	-	-	-	-
SPS119	-	-	-	-	-	-	-	-	-
SPS120	-	-	-	+	-	-	-	-	-
SPS121	-	-	-	-	-	-	-	-	-
SPS122	-	-	-	-	-	-	-	-	-
SPS123	-	-	-	-	-	-	-	-	-
SPS124	-	-	-	-	+	-	-	-	-
SPS125	-	-	-	-	-	-	-	-	-
SPS126	-	+	-	-	-	-	-	-	+
SPS127	-	-	+	-	-	-	-	-	-
SPS128	-	-	+	-	-	-	-	-	-
SPS129	-	-	-	-	+	-	-	-	-
SPS130	-	-	-	-	-	-	-	-	-
SPS131	-	-	-	-	+	-	-	-	-
SPS132	-	+	-	-	-	-	-	-	+
SPS133	-	+	-	+	-	-	-	-	+
SPS134	-	+	-	+	-	-	-	-	+
SPS135	-	+	-	-	+	-	-	-	+
SPS136	-	-	-	-	-	-	-	-	-
SPS137	-	-	-	-	-	-	-	-	-
SPS138	-	-	-	-	-	-	-	-	-
SPS139	-	-	-	-	+	-	-	-	-
SPS140	-	-	-	-	-	-	-	-	+
SPS141	-	-	-	-	-	-	-	-	-
SPS142	-	-	-	-	-	-	-	-	-
SPS143	-	-	-	-	-	-	-	-	-
SPS144	-	-	-	+	-	-	-	-	-
SPS145	-	-	-	-	-	-	-	-	-
SPS146	-	+	-	-	+	-	-	-	-
SPS147	-	-	-	+	-	-	-	-	-
SPS148	-	-	-	-	-	-	-	-	-
SPS149	-	-	-	+	-	-	-	-	-
SPS150	-	-	-	+	-	-	-	-	-
SPS151	-	-	-	-	-	-	-	-	-
SPS152	-	-	-	-	-	-	-	-	-
SPS153	-	-	-	-	-	-	-	-	-
SPS154	-	-	-	+	-	-	-	-	-
SPS155	-	-	-	+	-	-	-	-	-
SPS156	-	-	-	+	-	-	-	-	-
SPS157	-	+	-	-	-	-	+	-	-
SPS158	-	-	-	-	-	-	-	-	-
SPS159	-	-	-	-	-	-	-	-	-
SPS160	-	-	-	-	-	-	-	+	-
SPS161	-	-	-	+	-	-	-	-	-
SPS162	-	-	-	-	-	-	-	-	-
SPS163	-	-	-	-	-	-	-	-	-
SPS164	-	-	-	-	-	-	-	-	-
SPS165	-	-	-	-	-	-	-	-	-
SPS166	-	-	-	-	-	-	-	-	-
SPS167	-	-	-	-	-	-	-	-	-
SPS168	-	-	+	-	-	-	+	-	-
SPS169	-	-	-	-	-	-	-	-	-
SPS170	-	-	-	+	-	-	-	-	-
SPS171	-	-	-	+	-	-	-	-	-
SPS172	-	-	-	-	-	-	-	-	-
SPS173	-	-	-	+	-	-	-	-	-
SPS174	-	-	+	-	-	-	-	-	-
SPS175	-	-	-	-	+	-	-	-	-
SPS176	-	+	-	-	+	-	-	-	-
SPS177	-	-	-	-	-	-	-	-	-
SPS178	-	-	-	+	-	-	-	-	-
SPS179	-	-	-	-	-	-	-	-	-
SPS180	-	-	-	-	-	-	-	-	-
SPS181	-	-	-	-	+	-	-	+	-
SPS182	-	-	-	+	-	-	-	-	-
SPS183	-	-	-	-	-	-	-	-	-
SPS184	-	-	-	-	-	-	-	-	-
SPS185	-	-	-	-	+	-	-	-	-
SPS186	-	-	-	-	-	-	-	-	-
SPS187	-	-	-	-	+	-	-	-	-
SPS188	-	-	-	-	-	-	-	-	-
SPS189	-	-	-	-	+	-	-	-	-
SPS190	-	-	-	-	-	-	-	-	-
SPS191	-	-	-	-	-	-	-	-	-
SPS192	-	-	-	-	-	-	-	-	-
SPS193	-	+	-	-	-	-	-	-	-
SPS194	-	-	-	-	+	-	-	-	-
SPS195	-	+	-	-	-	-	-	-	-
SPS196	-	-	-	+	-	-	-	-	-
SPS197	-	-	+	-	-	-	-	-	-
SPS198	-	+	-	-	-	-	-	-	-
SPS199	-	+	-	-	+	-	-	-	-
SPS200	-	+	-	+	+	+	-	-	+
SPS201	-	-	-	+	+	+	-	-	-
SPS202	-	-	-	+	-	-	-	-	-
SPS203	-	-	-	-	-	-	-	-	-
SPS204	-	-	+	+	+	+	-	-	-
SPS205	-	-	-	-	+	-	-	-	-
SPS206	-	+	-	+	-	+	-	-	-
SPS207	-	-	-	-	-	-	-	-	-
SPS208	-	-	+	-	-	-	-	-	-
SPS209	-	-	-	-	-	-	-	-	-
SPS210	-	+	-	-	-	-	-	-	-
SPS211	-	-	-	-	-	-	-	-	-
SPS212	-	+	-	+	-	-	-	-	-
SPS213	-	+	+	-	-	-	-	-	-
SPS214	-	-	-	+	-	-	-	-	-
SPS215	-	-	-	+	-	-	-	-	-
SPS216	-	-	-	+	-	-	-	-	+
SPS217	-	-	-	-	-	-	-	-	-
SPS218	-	-	-	+	-	-	-	-	-
SPS219	-	-	-	-	-	-	-	-	+
SPS220	-	-	-	+	-	-	-	-	+
SPS221	-	-	-	-	+	-	+	-	+
SPS222	-	-	-	-	+	-	-	-	+
SPS223	-	-	-	-	-	-	-	-	-
SPS224	-	-	-	-	+	-	-	-	+
SPS225	-	-	-	-	-	-	-	-	-
SPS226	-	-	-	-	-	-	-	-	-
SPS227	-	-	-	-	-	-	-	-	+
SPS228	-	-	-	+	-	-	-	-	+
SPS229	-	-	-	+	-	-	-	-	+
SPS230	-	-	-	-	+	-	-	-	-
SPS231	-	-	-	-	-	-	-	-	-
SPS232	-	-	-	-	-	-	-	-	-
SPS233	-	-	-	-	-	-	-	-	+
SPS234	-	-	-	-	-	-	-	-	-
SPS235	-	-	-	-	-	-	-	-	+
SPS236	-	-	-	-	-	-	-	-	-
SPS237	-	-	-	-	+	-	-	-	-
SPS238	-	-	+	-	-	-	-	-	-
SPS239	-	-	-	-	-	-	-	+	+
SPS240	-	-	-	-	+	-	-	-	-
SPS241	-	-	-	-	-	-	+	-	-
SPS242	-	+	-	-	-	-	+	-	-
SPS243	-	-	-	-	+	-	-	-	-
SPS244	-	-	-	-	-	-	-	-	-
SPS245	-	-	-	-	+	-	-	-	-
SPS246	-	-	-	-	-	-	-	-	+
SPS247	+	-	-	-	-	-	-	-	-
SPS248	-	-	-	-	-	-	-	-	-
SPS249	-	+	-	-	-	-	-	-	-
SPS250	-	-	-	+	-	-	-	-	+
SPS251	-	-	-	-	-	-	-	-	-
SPS252	-	-	+	-	-	-	+	-	-
SPS253	-	+	-	-	-	-	-	-	-
SPS254	-	-	-	-	-	-	-	-	-
SPS255	-	-	-	+	-	-	-	-	-
SPS256	-	-	+	-	-	-	-	-	-
SPS257	-	-	-	-	-	-	-	-	-
SPS258	-	-	-	-	-	-	-	-	-
SPS259	-	-	-	-	-	-	-	-	-
SPS260	-	-	-	+	-	-	-	-	+
SPS261	-	-	-	+	-	-	+	-	-
SPS262	-	-	-	+	-	-	-	-	-
SPS263	-	-	-	-	-	-	-	-	-
SPS264	-	+	-	-	-	-	-	-	-
SPS265	-	-	-	-	-	-	-	-	+
SPS266	-	-	-	-	+	-	-	-	-
SPS267	-	-	-	-	-	-	-	-	-
SPS268	-	-	-	-	-	-	-	-	+
SPS269	-	-	-	-	-	-	-	-	-
SPS270	-	-	+	-	-	-	-	-	-
SPS271	-	-	+	-	-	-	-	-	-
SPS272	-	-	-	-	-	-	-	-	-
SPS273	-	-	+	-	-	-	-	-	-
SPS274	-	+	-	-	-	-	+	-	-
SPS275	-	-	-	+	-	-	-	-	-
SPS276	-	-	-	-	+	-	-	-	-
SPS277	-	-	-	-	-	-	-	-	-
SPS278	-	-	-	+	+	-	-	-	-
SPS279	-	-	+	-	-	-	-	-	-
SPS280	-	-	-	-	-	-	-	-	-
SPS281	-	-	-	+	-	-	-	-	-
SPS282	-	-	-	-	+	-	-	-	-
SPS283	+	+	-	-	-	-	-	-	-
SPS284	-	+	-	-	-	-	-	-	-
SPS285	-	-	-	+	-	-	-	-	-
SPS286	-	+	+	-	-	-	-	-	+
SPS287	-	-	-	-	-	-	-	-	-
SPS288	-	+	-	-	-	-	-	-	-
SPS289	-	-	-	-	-	-	-	-	-
SPS290	-	-	-	-	-	-	-	-	-
SPS291	-	-	-	-	+	-	-	-	-
SPS292	-	-	-	-	+	-	-	-	-
SPS293	-	-	-	+	-	-	-	-	-
SPS294	-	-	-	-	-	-	-	-	-
SPS295	-	-	-	-	-	-	-	-	-
SPS296	-	-	-	-	-	-	-	-	-
SPS297	-	-	-	+	-	-	-	-	-
SPS298	-	-	-	-	-	-	-	-	-
SPS299	-	+	-	-	-	-	-	-	-
SPS300	-	-	-	-	-	-	-	-	-
SPS301	-	-	-	-	-	-	-	-	-
SPS302	-	-	+	-	-	-	-	-	-
SPS303	-	-	-	-	+	-	-	-	-
SPS304	-	-	-	-	-	-	-	-	-
SPS305	-	-	-	-	+	-	-	-	-
SPS306	-	-	-	-	-	-	-	-	-
SPS307	-	-	-	-	+	-	-	-	-
SPS308	-	-	+	-	-	-	-	-	+
SPS309	-	+	-	-	-	-	-	-	-
SPS310	-	-	-	+	-	-	-	-	-
SPS311	-	-	+	-	-	-	-	-	-
SPS312	-	-	-	-	-	-	-	-	-
SPS313	-	-	-	-	-	-	-	-	-
SPS314	-	-	-	-	-	-	-	-	-
SPS315	-	-	-	-	-	-	-	-	-
SPS316	-	-	-	+	-	-	-	-	-
SPS317	-	-	-	-	-	-	-	-	-
SPS318	-	-	-	-	-	-	-	-	-
SPS319	-	-	-	-	-	-	-	-	-
SPS320	-	-	-	-	-	-	-	-	-
SPS321	-	+	-	-	-	-	-	-	-
SPS322	-	-	-	-	+	-	-	-	-
SPS323	-	-	-	-	+	-	-	-	-
SPS324	-	-	-	-	-	-	-	-	-
SPS325	-	-	-	-	-	-	-	-	-
SPS326	-	-	-	-	-	-	-	-	-
SPS327	-	-	-	-	-	-	-	-	-
SPS328	-	-	-	-	-	-	-	-	-
SPS329	-	-	-	-	-	-	-	-	-
SPS330	-	-	-	-	-	-	-	-	-
SPS331	-	-	-	+	-	-	-	-	-
SPS332	-	-	-	-	-	-	-	-	-
SPS333	-	-	-	-	-	-	-	-	-
SPS334	-	-	-	-	-	-	-	-	-
SPS335	-	-	-	-	-	-	-	-	-
SPS336	-	-	-	-	-	-	-	-	-
SPS337	-	-	-	-	-	-	-	-	-
SPS338	-	-	-	-	-	-	-	-	-
SPS339	-	-	-	-	+	-	-	-	-
SPS340	-	+	-	-	-	-	-	-	-
SPS341	-	-	-	-	-	-	-	-	-
SPS342	-	-	-	+	-	-	-	-	-
SPS343	-	-	-	-	-	-	-	-	-
SPS344	-	-	-	-	-	-	-	-	-
SPS345	-	-	+	-	-	-	-	-	-
SPS346	-	-	-	-	-	-	-	-	-
SPS347	-	-	-	+	-	-	-	-	-
SPS348	-	-	-	-	-	-	-	-	-
SPS349	-	-	+	-	-	-	-	-	-
SPS350	-	-	-	-	+	-	-	-	-
SPS351	-	-	-	-	-	-	-	-	-
SPS352	-	-	-	-	-	-	-	-	-
SPS353	-	-	-	+	-	-	-	-	-
SPS354	-	+	-	-	-	-	-	-	-
SPS355	-	-	-	+	-	-	-	-	-
SPS356	-	-	-	+	-	-	-	-	-
SPS357	-	-	-	+	-	-	-	-	-
SPS358	-	-	-	-	-	-	-	-	-
SPS359	-	-	-	-	-	-	-	-	-
SPS360	-	-	-	-	-	-	-	-	-
SPS361	-	-	-	+	-	-	-	-	-
SPS362	-	-	-	-	-	-	-	-	-
SPS363	-	-	-	-	-	-	-	-	-
SPS364	-	-	-	-	-	-	-	-	-
SPS365	-	-	-	+	-	-	-	-	-
SPS366	-	-	-	-	-	-	-	-	-
SPS367	-	-	-	+	-	-	-	-	-
SPS368	-	-	-	+	-	-	-	-	-
SPS369	-	+	+	-	-	-	-	-	-
SPS370	-	-	-	+	-	-	-	-	-
SPS371	-	-	-	+	-	-	+	-	+
SPS372	-	-	-	-	-	-	-	-	+
SPS373	-	-	-	-	+	-	-	-	-
SPS374	-	-	-	-	-	-	-	-	-
SPS375	-	-	-	-	-	-	-	-	-
SPS376	-	-	-	-	-	-	+	-	-
SPS377	-	+	-	-	+	-	+	-	-
SPS378	-	-	-	-	-	-	-	-	-
SPS379	-	+	-	-	-	-	-	-	-
SPS380	-	-	-	-	-	-	-	-	-
SPS381	-	-	-	-	+	-	-	-	-
SPS382	-	-	-	+	-	-	-	-	-
SPS383	-	-	-	+	-	-	-	-	-
SPS384	-	-	-	-	+	-	-	-	-
SPS385	-	-	-	-	+	-	-	-	-
SPS386	-	-	-	+	-	-	+	-	-
SPS387	-	-	+	-	-	-	-	-	-
SPS388	-	-	+	-	-	-	-	-	-
SPS389	-	-	-	-	+	-	-	-	-
SPS390	-	-	-	-	-	-	-	-	-
SPS391	-	-	+	-	-	-	-	-	-
SPS392	-	-	-	-	-	-	-	-	-
SPS393	-	-	-	-	-	-	-	-	-
SPS394	-	-	+	-	-	-	-	-	-
SPS395	-	-	-	-	-	-	-	-	-
SPS396	-	-	-	-	-	-	-	-	-
SPS397	-	-	-	-	-	-	-	-	-
SPS398	-	-	-	-	-	-	-	-	-
SPS399	-	-	-	-	-	-	-	-	-
SPS400	-	-	-	-	+	-	+	-	-
SPS401	-	-	-	-	+	-	-	-	-
SPS402	-	-	-	-	-	-	-	-	-
SPS403	-	-	-	-	-	-	-	-	-
SPS404	-	-	-	-	+	-	-	-	-
SPS405	-	-	-	-	+	-	-	-	-
SPS406	-	-	-	-	+	-	-	-	-
SPS407	-	-	-	+	-	-	-	-	-
SPS408	-	-	-	-	-	-	-	-	-
SPS409	-	-	-	-	-	-	-	-	-
SPS410	-	-	-	-	-	-	-	-	-
SPS411	-	-	-	-	-	-	+	-	-
SPS412	-	-	-	-	-	-	-	-	-
SPS413	-	-	-	+	-	-	-	-	-
SPS414	-	+	-	+	-	-	-	-	-
SPS415	-	-	-	-	-	-	-	-	-
SPS416	-	+	-	-	+	-	-	-	-
SPS417	-	-	-	-	-	-	-	-	-
SPS418	-	-	-	+	-	-	-	-	-
SPS419	-	-	-	-	-	-	-	-	-
SPS420	-	-	-	+	-	-	-	-	-
SPS421	-	-	-	-	-	-	-	-	-
SPS422	-	-	-	-	+	-	-	-	-
SPS423	-	-	-	-	-	-	-	-	-
SPS424	-	-	-	-	+	-	-	-	-
SPS425	-	-	-	-	-	-	-	-	-
SPS426	-	-	-	-	-	-	-	-	-
SPS427	-	-	-	-	-	-	-	-	-
SPS428	-	-	-	-	+	-	-	-	-
SPS429	-	-	+	-	-	-	-	-	-
SPS430	-	-	+	+	-	-	-	-	-
SPS431	-	-	-	-	+	-	-	-	-
SPS432	-	-	-	-	+	-	-	-	-
SPS433	-	-	-	-	-	-	+	-	+
SPS434	-	-	-	-	-	-	-	-	-
SPS435	-	-	-	-	+	-	-	-	-
SPS436	-	-	+	-	-	-	-	-	-
SPS437	-	-	-	-	-	-	-	-	-
SPS438	-	-	-	-	-	-	-	-	-
SPS439	-	-	-	+	-	-	-	-	-
SPS440	-	-	+	-	-	-	-	-	-
SPS441	-	-	-	+	-	-	-	-	-
SPS442	-	-	-	-	-	-	-	-	-
SPS443	-	-	-	-	-	-	-	-	-
SPS444	-	-	-	-	-	-	-	-	-
SPS445	-	+	-	-	+	-	-	-	-
SPS446	-	-	-	-	-	-	-	-	-
SPS447	-	-	-	-	-	-	-	-	+
SPS448	-	-	-	-	-	-	-	-	-
SPS449	-	-	-	+	-	-	-	-	-
SPS450	-	-	-	+	-	-	-	-	-
SPS451	-	-	-	-	+	-	-	-	-
SPS452	-	-	-	-	-	-	-	-	-
SPS453	-	-	-	-	+	-	-	-	-
SPS454	-	-	-	-	+	-	-	-	-
SPS455	-	-	-	-	-	-	-	-	-
SPS456	-	-	-	-	-	-	-	-	-
SPS457	-	-	-	-	-	-	-	-	-
SPS458	-	-	-	+	-	-	-	-	-
SPS459	-	-	-	+	-	-	-	-	-
SPS460	-	-	-	-	+	-	+	-	-
SPS461	-	+	-	-	-	-	-	-	-
SPS462	-	-	-	-	-	-	-	-	-
SPS463	-	-	-	-	-	-	-	-	-
SPS464	-	-	-	-	-	-	-	-	-
SPS465	-	-	-	-	-	-	-	-	-
SPS466	-	-	-	+	-	+	-	-	-
SPS467	-	-	-	-	+	-	-	-	-
SPS468	-	+	-	-	-	-	-	-	-
SPS469	-	-	-	-	-	-	-	-	-
SPS470	-	+	-	-	+	-	+	-	-
SPS471	-	+	-	-	-	-	-	-	-
SPS472	-	-	-	-	-	-	-	-	-
SPS473	-	-	-	-	+	-	-	-	+
SPS474	-	-	-	+	-	-	-	-	-
SPS475	-	-	-	-	-	-	-	-	-
SPS476	-	-	-	+	-	-	-	-	-
SPS477	-	-	-	-	+	-	-	-	-
SPS478	-	-	-	+	-	-	-	-	-
SPS479	-	-	-	-	-	-	-	-	-
SPS480	-	-	-	-	-	-	-	-	-
SPS481	-	-	-	-	-	-	-	-	-
SPS482	-	-	-	-	+	-	-	-	-
SPS483	-	-	+	-	-	-	-	-	-
SPS484	-	-	-	-	-	-	-	-	-
SPS485	-	-	-	-	-	-	-	-	-
SPS486	-	-	-	-	-	-	-	-	-
SPS487	-	-	-	-	-	-	-	-	-
SPS488	-	-	-	-	-	-	-	-	-
SPS489	-	-	-	-	-	-	-	-	-
SPS490	-	-	-	+	-	+	-	-	-
SPS491	-	-	-	-	+	-	+	-	-
SPS492	-	+	-	-	-	-	-	-	-
SPS493	-	-	-	-	-	-	-	-	-
SPS494	-	-	-	-	+	-	-	-	-
SPS495	-	-	-	+	-	-	-	-	-
SPS496	-	-	-	-	-	-	+	-	-
SPS497	-	+	-	-	-	-	-	-	-
SPS498	-	-	-	-	-	-	-	-	-
SPS499	-	-	-	-	+	-	+	-	+
SPS500	-	-	-	-	-	-	-	-	-
SPS501	-	-	-	-	-	-	-	-	-
SPS502	-	-	-	-	-	-	-	-	-
SPS503	-	-	-	-	-	-	-	-	-
SPS504	-	-	-	-	-	-	-	-	-
SPS505	-	-	-	-	-	-	-	-	-
SPS506	-	-	+	-	-	-	-	-	-
SPS507	-	-	-	+	-	-	-	-	-
SPS508	-	-	-	-	-	-	-	-	-
SPS509	-	-	-	-	-	-	-	-	-
SPS510	-	+	-	-	-	-	+	-	-
SPS511	-	-	-	-	+	-	-	-	-
SPS512	-	-	-	-	-	-	-	-	-
SPS513	-	-	-	-	-	-	-	-	-
SPS514	-	-	-	+	-	-	+	-	-
SPS515	-	-	-	-	-	-	-	-	-
SPS516	-	+	-	-	-	-	-	-	+
SPS517	-	-	-	-	-	-	-	-	-
SPS518	-	-	-	-	-	-	+	-	-
SPS519	-	-	-	+	-	-	-	-	-
SPS520	-	-	-	-	+	-	-	-	-
SPS521	-	+	-	-	-	-	-	-	-
SPS522	-	-	-	-	-	-	-	-	-
SPS523	-	-	-	-	-	-	-	-	-
SPS524	-	-	-	-	-	-	-	-	-
SPS525	-	-	-	-	-	-	-	-	-
SPS526	-	-	-	+	-	-	-	-	-
SPS527	-	-	-	-	-	-	-	-	-
SPS528	-	-	-	-	-	-	-	-	-
SPS529	-	-	-	-	-	-	-	-	-
SPS530	-	-	-	+	-	-	-	-	-
SPS531	-	-	-	-	-	-	-	-	-
SPS532	-	-	-	-	+	-	-	-	-
SPS533	-	-	-	-	+	-	-	-	-
SPS534	-	-	-	-	-	-	-	-	-
SPS535	-	-	-	-	-	-	-	-	-
SPS536	-	-	-	+	-	-	-	-	-
SPS537	-	-	-	-	-	-	-	-	-
SPS538	-	-	-	-	-	-	-	-	-
SPS539	-	-	-	-	-	-	-	-	-
SPS540	-	-	-	-	+	-	-	-	-
SPS541	-	-	-	-	-	-	-	-	-
SPS542	-	-	+	-	+	-	-	-	-
SPS543	-	-	-	-	-	-	-	-	-
SPS544	-	-	+	-	-	-	+	-	-
SPS545	-	-	-	-	-	-	-	-	-
SPS546	-	+	-	-	-	-	-	-	-
SPS547	-	-	-	-	-	-	-	-	-
SPS548	-	-	-	-	-	-	-	-	-
SPS549	-	-	-	-	+	-	-	-	-
SPS550	-	+	-	-	-	-	-	-	-
SPS551	-	-	-	-	-	-	-	-	-
SPS552	-	-	-	-	-	-	-	-	-
SPS553	-	-	-	+	-	-	-	-	-
SPS554	-	-	-	+	-	-	+	-	-
SPS555	-	-	-	-	-	-	-	-	-
SPS556	-	-	-	-	-	-	-	-	+
SPS557	-	-	-	-	-	-	-	-	-
SPS558	-	-	-	-	-	-	+	-	-
SPS559	-	-	-	-	+	-	-	-	-
SPS560	-	-	-	-	-	-	+	-	-
SPS561	-	-	-	+	-	-	-	-	-
SPS562	-	-	-	-	-	-	-	-	-
SPS563	-	-	-	-	+	-	-	-	-
SPS564	-	-	-	+	-	-	-	-	-
SPS565	-	-	+	-	-	-	-	-	-
SPS566	-	-	-	-	-	-	-	-	-
SPS567	-	-	-	-	-	-	-	-	-
SPS568	-	-	-	-	-	-	-	-	-
SPS569	-	-	+	-	-	-	-	-	-
SPS570	+	-	-	-	+	-	-	+	-
SPS571	-	-	-	-	-	-	-	-	-
SPS572	-	-	-	-	-	-	-	-	-
SPS573	-	-	-	-	+	-	-	-	-
SPS574	-	-	-	-	-	-	-	-	-
SPS575	-	-	-	-	-	-	+	-	-
SPS576	-	-	-	-	+	-	-	-	-
SPS577	-	-	+	-	-	-	+	-	-
SPS578	-	-	-	-	-	-	-	-	-
SPS579	-	-	-	-	-	-	-	-	-
SPS580	-	-	-	-	-	-	-	-	-
SPS581	-	-	-	-	-	-	-	-	-
SPS582	-	-	-	-	-	-	-	-	-
SPS583	-	-	-	-	-	-	-	-	-
SPS584	-	-	-	-	-	-	-	-	-
SPS585	-	-	-	-	-	-	-	-	-
SPS586	-	-	-	-	+	-	-	-	-
SPS587	-	+	-	-	-	-	-	-	-
SPS588	-	-	-	+	-	-	-	-	-
SPS589	-	-	-	-	-	-	-	-	-
SPS590	-	-	-	-	-	-	-	-	-
SPS591	-	-	-	-	-	-	-	-	-
SPS592	-	-	-	+	-	-	-	-	-
SPS593	-	-	-	-	-	-	-	-	-
SPS594	-	-	-	-	+	-	-	-	-
SPS595	-	-	-	-	-	-	-	-	-
SPS596	-	-	-	-	-	-	-	-	-
SPS597	-	-	-	+	-	-	-	-	-
SPS598	-	-	-	-	-	-	-	-	-
SPS599	-	-	-	-	+	-	-	-	-
SPS600	-	+	-	-	-	-	+	-	-
SPS601	-	+	-	-	-	-	-	-	+
SPS602	-	-	-	-	-	-	-	-	-
SPS603	-	-	-	-	-	-	-	-	-
SPS604	-	-	-	-	-	-	-	-	-
SPS605	-	-	-	-	+	-	-	-	-
SPS606	-	-	-	-	-	-	-	-	-
SPS607	-	-	-	-	-	-	-	-	-
SPS608	-	-	-	-	-	-	-	-	-
SPS609	-	-	-	-	-	-	-	-	-
SPS610	-	-	-	-	+	-	-	-	-
SPS611	-	-	-	-	-	-	-	-	-
SPS612	-	-	-	+	-	-	-	-	-
SPS613	-	-	+	-	-	-	-	-	-
SPS614	-	-	-	+	-	-	-	-	-
SPS615	-	-	-	-	+	-	-	-	-
SPS616	-	-	+	-	-	-	-	-	-
SPS617	-	-	-	-	-	-	-	-	-
SPS618	-	-	-	-	-	-	-	-	-
SPS619	-	-	-	-	+	-	-	-	-
SPS620	-	-	-	-	-	-	-	-	-
SPS621	-	-	-	-	+	-	+	-	-
SPS622	-	-	-	-	-	-	-	-	-
SPS623	-	-	-	+	+	-	-	-	-
SPS624	-	-	-	-	-	-	+	-	-
SPS625	-	-	-	+	-	-	-	-	-
SPS626	-	-	-	-	-	-	-	-	-
SPS627	-	-	-	-	-	-	-	-	-
SPS628	-	+	-	-	-	-	-	-	-
SPS629	-	+	-	-	-	-	-	-	-
SPS630	-	-	-	-	-	-	-	-	-
SPS631	-	-	-	-	-	-	-	-	-
SPS632	-	-	-	-	+	-	-	-	-
SPS633	-	-	-	-	+	-	-	-	-
SPS634	-	-	-	-	-	-	+	-	-
SPS635	-	-	-	+	-	-	-	-	-
SPS636	-	-	-	-	-	-	-	-	-
SPS637	-	-	-	+	-	-	-	-	-
SPS638	-	-	+	-	-	-	-	-	-
SPS639	-	-	+	-	-	-	-	-	-
SPS640	-	-	-	-	-	-	-	-	-
SPS641	-	-	-	-	+	-	-	-	-
SPS642	-	-	-	-	-	-	-	-	-
SPS643	-	-	-	-	-	-	+	-	-
SPS644	-	-	-	-	-	-	-	-	-
SPS645	-	+	+	-	-	-	-	-	-
SPS646	-	-	-	-	+	-	-	-	-
SPS647	-	-	-	-	-	-	-	-	-
SPS648	-	-	-	+	-	-	-	-	-
SPS649	-	-	-	+	-	-	-	-	-
SPS650	-	-	-	-	-	-	-	-	-
SPS651	-	-	-	-	-	-	-	-	-
SPS652	-	-	-	-	-	-	-	-	-
SPS653	-	+	-	-	+	-	-	-	-
SPS654	-	-	-	-	-	-	-	-	-
SPS655	-	-	-	-	+	-	-	-	-
SPS656	-	-	-	-	-	-	-	-	-
SPS657	-	-	-	+	-	-	-	-	-
SPS658	-	-	-	-	-	-	-	-	-
SPS659	-	-	-	-	-	-	-	-	-
SPS660	-	-	-	+	-	-	-	-	-
SPS661	-	-	-	+	-	-	-	-	-
SPS662	-	-	-	-	-	-	-	-	-
SPS663	-	-	-	-	-	-	-	-	-
SPS664	-	-	-	-	-	-	-	-	-
SPS665	-	-	+	-	-	-	+	-	-
SPS666	-	-	-	+	-	-	-	-	-
SPS667	-	-	-	-	+	-	-	-	-
SPS668	-	-	+	-	-	-	-	-	-
SPS669	-	-	-	+	-	-	-	-	-
SPS670	-	-	-	-	-	-	+	-	-
SPS671	-	-	-	+	-	-	-	-	-
SPS672	-	-	-	-	-	-	-	-	-
SPS673	-	-	-	-	+	-	-	-	-
SPS674	-	-	-	-	-	-	-	-	-
SPS675	-	-	-	+	-	-	-	-	-
SPS676	-	-	-	-	-	-	-	-	-
SPS677	-	-	-	-	-	-	-	-	-
SPS678	-	-	-	-	-	-	-	-	-
SPS679	-	-	+	-	-	-	-	-	-
SPS680	-	-	-	-	+	-	-	-	-
SPS681	-	-	-	-	-	-	-	-	-
SPS682	-	-	-	-	+	-	-	-	-
SPS683	-	-	-	-	-	-	-	-	-
SPS684	-	-	-	-	-	-	-	-	-
SPS685	-	-	-	-	+	-	-	-	-
SPS686	-	-	-	+	-	-	-	-	-
SPS687	-	-	-	-	-	-	-	-	-
SPS688	-	-	-	-	-	-	-	-	-
SPS689	-	-	-	+	-	-	-	-	-
SPS690	-	-	-	+	-	-	-	-	-
SPS691	-	-	-	+	-	-	-	-	-
SPS692	-	-	-	-	-	-	-	-	-
SPS693	-	-	-	+	-	-	-	-	-
SPS694	-	-	-	-	+	-	-	-	-
SPS695	-	-	+	-	-	-	-	-	-
SPS696	-	-	-	-	-	-	+	-	-
SPS697	-	-	-	-	+	-	-	-	-
SPS698	-	-	-	-	-	-	-	-	-
SPS699	-	-	+	-	-	-	-	-	-
SPS700	-	-	-	+	-	-	-	-	-
SPS701	-	-	-	-	-	-	-	-	-
SPS702	-	-	+	-	-	-	-	-	-
SPS703	-	-	-	-	-	-	-	-	-
SPS704	-	-	-	+	-	-	-	-	-
SPS705	-	-	-	-	-	-	-	-	-
SPS706	-	-	-	-	-	-	-	-	-
SPS707	-	-	-	-	+	-	-	-	-
SPS708	-	-	-	+	-	-	-	-	-
SPS709	-	-	-	+	-	-	-	-	-
SPS710	-	-	-	-	+	-	-	-	-
SPS711	-	-	-	+	-	-	-	-	-
SPS712	-	-	-	-	-	-	-	-	-
SPS713	-	-	-	+	-	-	-	-	-
SPS714	-	+	+	-	-	-	-	-	-
SPS715	-	-	+	-	-	-	-	-	-
SPS716	-	-	-	+	-	-	-	-	-
SPS717	-	-	-	-	-	-	-	-	-
SPS718	-	-	-	-	-	-	-	-	-
SPS719	-	-	-	-	-	-	-	-	-
SPS720	-	-	+	-	-	-	-	-	-
SPS721	-	-	-	-	+	-	-	-	-
SPS722	-	-	-	-	-	-	-	-	-
SPS723	-	-	-	-	-	-	-	-	-
SPS724	-	-	-	-	-	-	-	-	-
SPS725	-	-	-	-	+	-	+	-	-
SPS726	-	+	-	-	-	-	-	-	-
SPS727	-	-	+	-	-	-	+	-	-
SPS728	-	-	-	-	-	-	-	-	-
SPS729	-	-	+	-	-	-	-	-	-
SPS730	-	+	-	-	-	-	-	-	-
SPS731	-	-	-	-	-	-	-	-	-
SPS732	-	-	-	+	-	-	-	-	-
SPS733	-	-	-	-	-	-	-	-	-
SPS734	-	-	-	-	-	-	-	-	-
SPS735	-	-	-	-	-	-	-	-	-
SPS736	-	-	-	+	-	-	-	-	+
SPS737	-	-	-	+	-	-	+	-	-
SPS738	-	-	-	-	+	-	-	-	-
SPS739	-	-	-	+	-	-	-	-	-
SPS740	-	-	-	-	-	-	-	-	-
SPS741	-	-	-	-	+	-	-	-	-
SPS742	-	-	+	-	-	-	-	-	-
SPS743	-	-	-	-	+	-	-	-	-
SPS744	-	+	-	-	-	-	+	-	-
SPS745	-	+	-	-	+	-	-	-	-
SPS746	-	+	-	-	+	-	+	-	-
SPS747	-	-	-	-	-	-	-	-	-
SPS748	-	-	-	-	-	-	-	-	-
SPS749	-	-	-	+	-	-	+	-	-
SPS750	-	-	-	-	-	-	-	-	-
SPS751	-	-	-	-	-	-	-	-	-
SPS752	-	-	-	-	-	-	-	-	-
SPS753	-	-	-	-	-	-	-	-	-
SPS754	-	-	-	-	+	-	-	-	+
SPS755	-	-	-	-	-	-	-	-	-
SPS756	-	-	-	-	+	-	-	-	-
SPS757	-	-	-	-	-	-	-	-	-
SPS758	-	-	-	-	-	-	-	-	-
SPS759	-	-	-	-	-	-	-	-	-
SPS760	-	-	-	+	-	-	-	-	-
SPS761	-	-	-	-	+	-	-	-	-
SPS762	-	-	-	-	-	-	-	-	+
SPS763	-	-	-	-	+	-	-	-	-
SPS764	-	-	-	-	-	-	-	-	-
SPS765	-	-	-	-	-	-	-	-	-
SPS766	-	-	-	-	+	-	-	-	-
SPS767	-	-	-	-	-	-	-	-	-
SPS768	-	+	-	-	-	-	+	-	-
SPS769	-	-	-	-	-	-	-	-	-
SPS770	-	-	-	-	-	-	-	-	-
SPS771	-	-	-	-	-	-	-	-	-
SPS772	-	-	-	+	-	-	-	-	-
SPS773	-	-	-	+	-	-	-	-	-
SPS774	-	-	-	-	-	-	-	-	-
SPS775	-	+	-	-	+	-	+	-	-
SPS776	-	-	-	-	-	-	-	-	-
SPS777	-	-	-	-	-	-	-	-	-
SPS778	-	-	-	-	-	-	-	-	-
SPS779	-	-	-	-	-	-	-	-	-
SPS780	-	-	-	+	-	-	-	-	-
SPS781	-	+	-	-	-	-	-	-	-
SPS782	-	-	-	+	-	-	-	-	-
SPS783	-	-	-	+	-	-	-	-	-
SPS784	-	-	-	-	+	-	-	-	-
SPS785	-	-	-	-	-	-	-	-	-
SPS786	-	+	-	-	+	-	+	-	-
SPS787	-	-	-	-	+	-	-	-	-
SPS788	-	-	-	+	-	-	-	-	-
SPS789	-	-	-	+	-	-	-	-	-
SPS790	-	+	-	-	-	-	-	-	-
SPS791	-	-	-	-	-	-	-	-	-
SPS792	-	-	-	+	-	-	-	-	-
SPS793	-	-	-	-	+	-	-	-	-
SPS794	-	-	-	-	-	-	-	-	-
SPS795	-	-	-	+	-	-	-	-	-
SPS796	-	-	-	-	-	-	-	-	-
SPS797	-	-	-	-	-	-	-	-	-
SPS798	-	-	-	-	+	-	-	-	-
SPS799	-	+	-	-	-	-	-	-	-
SPS800	-	-	-	-	+	-	-	-	-
SPS801	-	-	-	-	-	-	-	-	-
SPS802	-	-	+	-	-	-	-	-	-
SPS803	-	-	-	+	-	-	-	-	-
SPS804	-	-	+	-	-	-	-	-	-
SPS805	-	-	-	-	-	-	-	-	-
SPS806	-	-	-	-	-	-	-	-	-
SPS807	-	+	-	-	-	-	-	-	-
SPS808	-	-	-	+	-	-	-	-	-
SPS809	-	-	+	-	-	-	-	-	-
SPS810	-	-	-	-	-	-	-	-	-
SPS811	-	-	-	-	+	-	-	+	-
SPS812	-	-	-	-	-	-	+	-	-
SPS813	-	-	-	-	-	-	-	-	-
SPS814	-	-	-	-	-	-	-	-	-
SPS815	-	+	-	+	+	-	-	-	-
SPS816	-	-	-	+	-	-	-	-	-
SPS817	-	+	-	-	-	-	-	-	-
SPS818	-	-	-	+	-	-	+	-	-
SPS819	-	-	-	-	+	-	-	-	-
SPS820	-	-	+	-	-	-	-	-	-
SPS821	-	-	-	-	-	-	-	+	-
SPS822	-	-	-	+	-	-	-	-	-
SPS823	-	+	-	-	-	-	-	-	-
SPS824	-	+	-	-	-	-	-	-	-
SPS825	-	-	-	-	-	-	-	-	-
SPS826	-	-	-	-	+	-	-	-	-
SPS827	-	+	-	+	-	-	+	-	-
SPS828	-	-	-	-	-	-	-	-	-
SPS829	-	-	-	-	-	-	+	-	-
SPS830	-	-	-	-	-	-	-	-	-
SPS831	-	-	-	-	-	-	-	-	-
SPS832	-	-	-	+	-	-	-	-	-
SPS833	-	-	-	-	+	-	-	-	-
SPS834	-	-	-	-	+	-	-	-	-
SPS835	-	-	-	-	+	-	+	-	-
SPS836	-	-	-	-	+	-	-	-	-
SPS837	-	-	-	-	-	-	-	-	-
SPS838	-	-	-	-	+	-	-	-	+
SPS839	-	-	-	-	-	-	-	-	-
SPS840	-	+	-	-	-	-	-	-	-
SPS841	-	-	-	+	-	-	-	-	-
SPS842	-	-	-	-	+	-	+	-	-
SPS843	-	-	-	-	+	-	-	-	-
SPS844	-	-	-	-	+	-	-	-	-
SPS845	-	-	-	-	-	-	+	-	-
SPS846	-	+	-	-	-	-	-	-	-
SPS847	-	-	-	-	-	-	+	-	-
SPS848	-	+	-	-	-	-	-	-	-
SPS849	-	-	-	+	-	-	-	-	-
SPS850	-	-	-	+	-	-	-	-	+
SPS851	-	-	-	-	-	-	-	-	-
SPS852	-	-	-	-	-	-	-	-	-
SPS853	-	-	+	-	-	-	-	-	-
SPS854	-	-	+	-	-	-	-	-	-
SPS855	-	+	+	-	-	-	-	-	-
SPS856	-	-	-	-	-	-	-	-	-
SPS857	-	-	-	-	+	-	-	-	-
SPS858	-	-	-	-	+	-	-	-	-
SPS859	-	-	-	-	-	-	-	-	-
SPS860	-	-	-	-	-	-	-	-	-
SPS861	-	-	-	-	+	-	-	-	-
SPS862	-	-	-	-	-	-	-	-	-
SPS863	-	-	-	+	-	-	-	-	-
SPS864	-	-	-	-	-	-	-	-	-
SPS865	-	-	-	-	+	-	+	-	-
SPS866	-	+	-	-	+	-	-	-	-
SPS867	-	-	-	-	-	-	-	-	-
SPS868	-	+	-	-	-	-	+	-	-
SPS869	-	-	-	-	-	-	-	-	-
SPS870	-	-	-	+	-	-	-	-	-
SPS871	-	-	-	+	-	-	-	-	-
SPS872	-	-	-	-	-	-	-	-	-
SPS873	-	-	-	+	-	-	+	-	-
SPS874	-	-	-	-	+	-	-	-	-
SPS875	-	-	+	+	-	-	-	-	-
SPS876	-	+	-	-	-	-	-	-	+
SPS877	-	-	-	+	-	-	-	-	+
SPS878	-	-	-	-	+	-	+	-	-
SPS879	-	-	-	-	-	-	-	-	-
SPS880	-	-	-	-	+	-	-	-	-
SPS881	-	-	-	+	-	-	-	-	-
SPS882	-	-	-	-	-	-	-	-	-
SPS883	-	-	-	-	-	-	-	-	-
SPS884	-	+	-	-	-	-	+	-	-
SPS885	-	-	-	-	+	-	-	-	-
SPS886	-	-	-	-	-	-	-	-	-
SPS887	-	+	-	-	+	-	-	-	-
SPS888	-	+	-	-	-	-	-	-	-
SPS889	-	-	-	-	-	-	-	-	-
SPS890	-	-	-	-	-	-	-	-	-
SPS891	-	-	+	-	-	-	-	-	-
SPS892	-	-	-	-	-	-	-	-	-
SPS893	-	-	-	-	-	-	-	-	-
SPS894	-	-	-	+	-	-	-	-	-
SPS895	-	-	-	-	-	-	-	-	-
SPS896	-	-	-	-	+	-	-	-	-
SPS897	-	-	-	+	-	-	-	-	-
SPS898	-	-	-	-	+	-	-	-	-
SPS899	-	-	-	-	-	-	-	-	-
SPS900	-	-	-	-	-	-	-	-	-
SPS901	-	+	-	-	+	-	-	-	-
SPS902	-	-	+	-	-	-	-	-	-
SPS903	-	-	-	-	+	-	-	-	-
SPS904	-	+	-	-	-	-	+	-	-
SPS905	-	+	-	-	-	-	-	-	-
SPS906	-	-	-	-	-	-	-	-	-
SPS907	-	-	-	-	+	-	-	-	-
SPS908	-	-	-	-	-	-	-	-	-
SPS909	-	-	-	-	-	-	-	-	-
SPS910	-	-	-	-	-	-	-	-	-
SPS911	-	-	-	-	-	-	-	-	-
SPS912	-	-	-	-	-	-	-	-	-
SPS913	-	+	-	+	-	-	-	-	-
SPS914	-	-	-	-	-	-	-	-	-
SPS915	-	-	-	-	-	-	-	-	-
SPS916	-	-	-	-	-	-	-	-	-
SPS917	-	-	-	-	+	-	-	-	-
SPS918	-	-	-	-	-	-	-	-	-
SPS919	-	-	-	-	-	-	-	-	-
SPS920	-	-	-	-	+	-	-	-	-
SPS921	-	-	-	-	-	-	-	-	-
SPS922	-	-	+	-	-	-	-	-	-
SPS923	-	-	-	-	-	-	-	-	-
SPS924	-	-	-	-	-	-	-	-	-
SPS925	-	-	-	-	+	-	-	-	-
SPS926	-	-	+	-	-	-	-	-	-
SPS927	-	+	-	-	-	-	-	-	+
SPS928	-	-	-	-	-	-	-	-	-
SPS929	-	-	-	-	-	-	-	-	-
SPS930	-	-	+	-	-	-	-	-	-
SPS931	-	+	-	-	-	-	-	-	-
SPS932	-	-	-	-	-	-	-	-	+
SPS933	+	-	-	-	-	+	+	-	-
SPS934	-	-	-	-	-	-	-	-	-
SPS935	-	-	-	-	+	-	-	-	-
SPS936	-	-	-	-	-	-	-	-	-
SPS937	-	-	-	-	-	-	-	-	-
SPS938	-	-	-	+	-	-	-	-	-
SPS939	-	-	-	-	-	-	-	-	-
SPS940	-	-	-	-	-	-	-	-	-
SPS941	-	-	-	-	-	-	-	-	-
SPS942	-	-	-	-	-	-	-	+	-
SPS943	-	-	-	-	+	-	-	-	-
SPS944	-	-	-	-	+	-	-	-	-
SPS945	-	-	-	-	-	-	-	-	-
SPS946	-	-	-	-	-	-	-	-	-
SPS947	-	-	-	+	-	-	-	-	-
SPS948	-	-	-	-	-	-	-	-	-
SPS949	-	-	-	-	-	-	-	-	-
SPS950	-	-	-	-	-	-	-	-	+
SPS951	-	-	-	+	-	-	-	-	-
SPS952	-	-	-	+	-	-	+	-	-
SPS953	-	-	-	-	-	-	-	-	+
SPS954	-	-	-	-	-	-	-	-	-
SPS955	-	-	-	+	-	-	-	-	-
SPS956	-	-	-	-	-	-	-	-	-
SPS957	-	-	+	-	+	-	-	-	-
SPS958	-	-	-	-	-	-	-	-	-
SPS959	-	-	-	-	+	-	-	-	-
SPS960	-	-	-	+	-	-	-	-	-
SPS961	-	-	-	-	+	-	-	-	-
SPS962	-	-	+	-	-	-	-	-	-
SPS963	-	-	-	-	-	-	-	-	-
SPS964	-	-	-	+	-	-	-	-	-
SPS965	-	-	-	-	-	-	-	-	-
SPS966	-	-	-	-	-	-	-	-	-
SPS967	-	-	-	-	-	-	-	-	-
SPS968	-	-	-	-	-	-	-	-	-
SPS969	-	-	-	+	-	-	-	-	-
SPS970	-	-	-	-	+	-	-	-	-
SPS971	-	-	-	-	-	-	-	-	-
SPS972	-	-	-	-	-	-	-	-	-
SPS973	-	-	-	-	+	-	-	-	-
SPS974	-	-	-	-	-	-	-	-	-
SPS975	-	-	-	-	-	-	-	-	-
SPS976	-	-	-	+	-	-	-	-	-
SPS977	-	-	-	+	-	-	-	-	-
SPS978	-	+	-	-	-	-	+	-	-
SPS979	-	-	-	+	-	-	-	-	-
SPS980	-	-	-	-	-	-	-	-	-
SPS981	-	-	-	+	-	-	-	-	-
SPS982	-	-	-	-	-	-	+	-	-
SPS983	-	-	+	-	-	-	-	-	-
SPS984	-	-	-	-	+	-	-	-	-
SPS985	-	-	-	-	-	-	-	-	-
SPS986	-	-	-	-	-	-	-	-	-
SPS987	-	-	-	-	-	-	-	-	-
SPS988	-	-	-	-	+	-	-	-	-
SPS989	-	-	-	-	-	-	-	-	-
SPS990	-	-	-	-	-	-	-	-	-
SPS991	-	+	-	-	-	-	-	-	-
SPS992	-	-	-	+	-	+	-	-	-
SPS993	-	-	+	-	-	-	+	-	-
SPS994	-	-	-	+	-	-	-	-	-
SPS995	-	-	-	-	-	-	-	-	-
SPS996	-	+	-	-	+	-	-	-	-
SPS997	-	-	-	-	+	-	-	-	-
SPS998	-	-	-	-	-	-	-	-	-
SPS999	-	-	-	-	-	-	-	-	-
SPS1000	-	-	-	-	-	-	-	-	-
SPS1001	-	+	-	-	-	-	+	-	-
SPS1002	-	-	+	-	-	-	-	-	-
SPS1003	-	-	-	-	-	-	-	-	-
SPS1004	-	-	+	-	-	-	-	-	-
SPS1005	-	-	-	-	-	-	-	-	-
SPS1006	-	-	-	-	-	-	-	-	-
SPS1007	-	-	-	-	-	-	+	-	-
SPS1008	-	-	-	-	-	-	-	-	-
SPS1009	-	+	-	-	-	-	-	-	-
SPS1010	-	-	-	-	+	+	-	-	-
SPS1011	-	-	-	+	-	+	-	-	-
SPS1012	-	-	+	-	-	+	-	-	-
SPS1013	-	-	-	-	-	-	-	-	-
SPS1014	-	-	-	-	-	-	-	-	-
SPS1015	-	-	-	-	-	-	-	-	-
SPS1016	-	-	-	-	-	-	-	-	-
SPS1017	-	-	-	-	-	-	-	-	-
SPS1018	-	-	-	-	-	-	-	-	-
SPS1019	-	-	-	+	-	+	-	-	-
SPS1020	-	-	-	-	-	-	-	-	-
SPS1021	-	-	-	-	-	-	-	-	-
SPS1022	-	-	-	-	-	-	-	-	-
SPS1023	-	-	-	-	-	-	-	-	-
SPS1024	-	-	-	-	-	-	-	-	-
SPS1025	-	-	-	-	-	-	-	-	-
SPS1026	-	-	-	-	-	-	-	-	-
SPS1027	-	-	-	-	-	-	-	-	-
SPS1028	-	-	-	-	-	-	-	-	-
SPS1029	-	-	-	+	-	-	-	-	-
SPS1030	-	-	-	-	-	-	-	-	-
SPS1031	-	-	-	-	+	-	-	-	-
SPS1032	-	-	-	-	-	-	-	-	-
SPS1033	-	+	-	-	-	-	-	-	-
SPS1034	-	-	-	-	-	-	-	-	-
SPS1035	-	-	-	+	-	-	-	-	+
SPS1036	-	-	-	-	-	-	-	-	-
SPS1037	-	-	-	-	-	-	-	-	+
SPS1038	-	-	-	-	-	-	-	-	-
SPS1039	-	-	-	-	-	-	-	-	-
SPS1040	-	-	-	-	+	-	-	-	-
SPS1041	-	-	-	+	-	-	-	-	-
SPS1042	-	-	-	-	-	-	-	-	-
SPS1043	-	-	-	-	-	-	-	-	-
SPS1044	-	-	-	-	-	-	-	-	-
SPS1045	-	+	-	-	-	-	+	-	-
SPS1046	-	-	+	-	-	-	-	-	-
SPS1047	-	-	-	-	-	-	-	-	-
SPS1048	-	-	-	-	-	-	-	-	-
SPS1049	-	+	-	+	-	-	-	-	-
SPS1050	-	-	-	-	-	-	-	-	-
SPS1051	-	-	-	-	-	-	-	-	-
SPS1052	-	-	-	-	-	-	-	-	-
SPS1053	-	-	-	-	-	-	-	-	-
SPS1054	-	+	-	-	-	-	-	-	-
SPS1055	-	-	-	-	+	-	-	-	-
SPS1056	-	-	-	-	-	-	-	-	-
SPS1057	-	-	-	-	-	-	-	-	-
SPS1058	-	-	-	-	-	-	-	-	-
SPS1059	-	-	-	-	-	-	-	-	-
SPS1060	-	+	-	-	-	-	-	-	-
SPS1061	-	+	-	-	-	-	-	-	-
SPS1062	-	-	-	-	-	-	-	-	-
SPS1063	-	-	-	-	+	-	-	-	-
SPS1064	-	-	-	-	-	-	-	-	-
SPS1065	-	-	-	-	-	-	-	-	-
SPS1066	-	-	-	-	-	-	-	-	-
SPS1067	-	-	-	-	-	-	-	-	-
SPS1068	-	-	-	-	-	-	-	-	-
SPS1069	-	+	-	-	-	-	-	-	-
SPS1070	-	-	-	-	-	-	-	-	-
SPS1071	-	-	-	-	-	-	+	-	-
SPS1072	-	-	-	-	-	-	-	-	-
SPS1073	-	-	-	+	-	-	-	-	+
SPS1074	-	-	-	-	-	-	-	-	-
SPS1075	-	-	-	-	-	-	-	-	-
SPS1076	-	-	-	-	-	-	-	-	-
SPS1077	-	-	-	-	-	-	-	-	-
SPS1078	-	-	-	-	-	-	-	-	-
SPS1079	-	-	-	-	-	-	-	-	-
SPS1080	-	-	-	-	-	-	-	-	-
SPS1081	-	-	-	-	-	-	-	-	-
SPS1082	-	-	-	-	-	-	-	-	-
SPS1083	-	-	-	-	-	-	-	-	-
SPS1084	-	-	-	-	-	-	-	-	-
SPS1085	-	-	-	-	-	-	-	-	-
SPS1086	-	-	-	+	-	-	-	-	+
SPS1087	-	-	-	-	-	-	-	-	-
SPS1088	-	-	-	-	+	-	-	-	-
SPS1089	-	-	+	-	-	-	-	-	-
SPS1090	-	-	-	-	-	-	-	-	-
SPS1091	-	-	-	-	-	-	-	-	-
SPS1092	-	-	-	-	-	-	-	-	-
SPS1093	-	-	-	-	-	-	-	-	-
SPS1094	-	-	-	-	-	-	-	-	-
SPS1095	-	-	-	-	-	-	-	-	-
SPS1096	-	-	-	-	-	-	-	-	-
SPS1097	-	-	-	+	-	-	-	-	-
SPS1098	-	-	+	-	-	-	-	-	-
SPS1099	-	-	-	-	+	-	-	-	-
SPS1100	-	-	-	-	-	-	-	-	-
SPS1101	-	-	-	-	-	-	-	-	-
SPS1102	-	-	-	-	-	-	-	-	+
SPS1103	-	-	-	-	-	-	-	-	-
SPS1104	-	-	-	-	-	-	-	-	-
SPS1105	-	-	-	-	-	-	-	-	-
SPS1106	-	-	-	-	-	-	-	-	-
SPS1107	-	-	-	-	-	-	-	-	-
SPS1108	-	-	-	-	-	-	-	-	-
SPS1109	-	-	-	-	-	-	-	-	-
SPS1110	-	-	-	-	-	-	-	-	-
SPS1111	-	-	-	-	-	-	-	-	-
SPS1112	-	-	-	-	-	-	-	-	-
SPS1113	-	-	-	+	-	-	-	-	-
SPS1114	-	-	-	-	-	-	-	-	-
SPS1115	-	-	-	-	-	-	-	-	-
SPS1116	-	+	-	-	-	-	+	-	-
SPS1117	-	-	-	+	-	-	-	-	-
SPS1118	-	+	-	-	-	-	-	-	-
SPS1119	-	-	-	-	-	-	-	-	-
SPS1120	-	-	-	+	-	-	-	-	-
SPS1121	-	-	-	+	-	-	-	-	-
SPS1122	-	-	-	+	-	-	-	-	-
SPS1123	-	-	-	-	-	-	-	-	-
SPS1124	-	-	-	-	-	-	-	-	-
SPS1125	-	-	-	-	-	-	-	-	-
SPS1126	-	-	-	-	-	-	+	-	-
SPS1127	-	-	-	-	-	-	-	-	-
SPS1128	-	-	-	-	-	-	-	-	+
SPS1129	-	-	-	-	-	-	-	-	-
SPS1130	-	-	-	-	-	-	-	-	-
SPS1131	-	-	-	-	-	-	-	-	-
SPS1132	-	-	-	-	-	-	-	-	-
SPS1133	-	-	-	-	-	-	+	-	-
SPS1134	-	-	-	-	+	-	-	-	-
SPS1135	-	-	-	-	-	-	-	-	-
SPS1136	-	-	-	-	-	-	-	-	-
SPS1137	-	-	-	-	-	-	-	-	-
SPS1138	-	-	-	-	+	-	-	-	-
SPS1139	-	-	-	-	-	-	-	-	-
SPS1140	-	-	-	-	-	-	-	-	-
SPS1141	-	-	-	-	-	-	-	-	-
SPS1142	-	-	-	-	-	-	-	-	-
SPS1143	-	-	-	-	-	-	-	-	-
SPS1144	-	-	-	-	-	-	-	-	-
SPS1145	-	-	-	+	-	-	-	-	-
SPS1146	-	-	-	-	-	-	-	-	-
SPS1147	-	-	-	-	-	-	-	-	-
SPS1148	-	-	-	-	-	-	-	-	-
SPS1149	-	-	-	-	-	-	-	-	-
SPS1150	-	-	-	-	-	-	-	-	-
SPS1151	-	-	-	-	-	-	-	-	-
SPS1152	-	-	-	-	-	-	-	-	-
SPS1153	-	-	-	-	+	-	-	-	-
SPS1154	-	-	-	-	+	-	-	-	-
SPS1155	-	-	+	-	-	-	-	-	-
SPS1156	-	-	-	-	-	-	-	-	-
SPS1157	-	-	-	-	-	-	-	-	-
SPS1158	-	-	-	+	-	-	-	-	-
SPS1159	-	-	-	-	-	-	-	-	-
SPS1160	-	+	-	-	-	-	+	-	-
SPS1161	-	-	-	-	-	-	-	-	-
SPS1162	-	-	+	-	-	-	-	-	-
SPS1163	-	-	-	+	-	-	-	-	-
SPS1164	-	-	-	+	-	-	-	-	-
SPS1165	-	-	+	-	-	-	-	-	-
SPS1166	-	-	-	+	-	-	-	-	-
SPS1167	-	-	-	-	-	-	-	-	-
SPS1168	-	-	-	-	-	-	-	-	-
SPS1169	-	-	-	-	-	-	-	-	-
SPS1170	-	-	-	-	+	-	-	-	-
SPS1171	-	-	-	+	-	-	-	-	-
SPS1172	-	+	-	-	+	-	-	-	-
SPS1173	-	-	-	-	+	-	-	-	-
SPS1174	-	-	-	-	-	-	-	-	-
SPS1175	-	-	-	+	-	-	-	-	-
SPS1176	-	-	-	-	-	-	-	-	-
SPS1177	-	-	-	-	-	-	-	-	-
SPS1178	-	-	-	-	+	-	-	-	-
SPS1179	-	-	-	-	+	-	-	-	-
SPS1180	-	-	-	-	-	-	-	-	-
SPS1181	-	+	-	+	-	-	+	-	-
SPS1182	-	-	-	+	-	-	-	-	-
SPS1183	-	-	-	-	+	-	+	-	-
SPS1184	-	-	-	-	+	-	-	-	-
SPS1185	-	-	+	-	+	-	+	-	-
SPS1186	-	-	-	-	+	-	-	+	-
SPS1187	-	-	-	-	-	-	-	-	-
SPS1188	-	-	-	-	-	-	-	-	-
SPS1189	-	+	-	-	-	-	-	-	-
SPS1190	-	-	-	-	+	-	-	-	-
SPS1191	-	+	-	-	-	-	-	-	-
SPS1192	-	+	-	-	+	-	-	-	-
SPS1193	-	-	-	-	+	-	-	-	-
SPS1194	-	+	-	-	-	-	-	-	+
SPS1195	-	-	-	-	-	-	-	-	-
SPS1196	-	-	-	+	-	-	+	+	-
SPS1197	-	+	-	+	-	-	-	-	+
SPS1198	-	-	-	-	-	-	-	-	-
SPS1199	-	-	-	-	-	-	-	-	+
SPS1200	-	-	-	+	-	-	-	-	-
SPS1201	-	-	-	-	+	-	-	-	-
SPS1202	-	-	+	-	-	-	+	-	-
SPS1203	-	-	-	+	+	-	-	-	-
SPS1204	-	-	-	-	-	-	-	-	-
SPS1205	-	-	-	-	-	-	-	-	-
SPS1206	-	-	-	-	+	-	-	-	-
SPS1207	-	-	+	-	-	-	+	-	-
SPS1208	-	-	-	-	-	-	-	-	-
SPS1209	-	-	-	-	+	-	-	-	+
SPS1210	-	-	-	-	-	-	+	-	-
SPS1211	+	-	-	-	+	-	-	-	-
SPS1212	-	-	-	+	-	-	-	-	-
SPS1213	-	-	-	+	+	-	-	-	-
SPS1214	-	-	-	-	-	-	-	-	-
SPS1215	-	-	-	+	-	-	-	-	-
SPS1216	-	+	-	-	-	-	-	-	-
SPS1217	-	-	-	+	-	-	-	-	-
SPS1218	-	-	-	+	-	-	-	-	-
SPS1219	-	-	-	-	+	-	-	-	-
SPS1220	-	-	+	-	+	-	+	-	-
SPS1221	-	-	-	-	+	-	-	-	-
SPS1222	-	-	-	-	+	-	-	-	-
SPS1223	-	-	-	+	-	-	-	-	-
SPS1224	-	-	-	+	-	-	+	-	-
SPS1225	-	-	-	-	-	-	-	-	-
SPS1226	-	-	-	-	+	-	-	-	-
SPS1227	-	-	-	+	-	-	-	-	-
SPS1228	-	+	-	-	-	-	-	-	-
SPS1229	-	-	+	-	-	-	-	-	-
SPS1230	-	-	-	-	-	-	-	-	-
SPS1231	-	-	-	-	+	-	-	-	-
SPS1232	-	-	-	+	-	-	-	-	-
SPS1233	-	+	-	-	-	-	-	-	-
SPS1234	-	-	-	-	+	-	-	-	-
SPS1235	-	-	-	-	-	-	-	-	-
SPS1236	-	-	-	-	-	-	-	-	-
SPS1237	-	-	-	-	-	-	+	-	-
SPS1238	-	-	-	-	-	-	-	-	-
SPS1239	-	+	-	-	-	-	-	-	-
SPS1240	-	+	-	-	-	-	-	-	-
SPS1241	-	-	-	+	-	-	-	-	-
SPS1242	-	-	-	-	-	-	-	-	+
SPS1243	-	-	+	-	-	-	-	-	-
SPS1244	-	-	-	-	-	-	-	-	-
SPS1245	-	-	-	+	+	-	-	-	-
SPS1246	-	-	-	+	-	-	-	-	-
SPS1247	-	-	-	-	-	-	-	-	-
SPS1248	-	-	-	-	-	-	-	-	+
SPS1249	-	+	-	-	+	-	+	-	-
SPS1250	-	-	+	-	-	-	-	-	-
SPS1251	-	-	+	-	-	-	-	-	-
SPS1252	-	-	+	-	-	-	-	-	-
SPS1253	-	+	-	-	-	-	-	-	-
SPS1254	-	-	-	+	-	-	-	-	-
SPS1255	+	-	-	-	-	-	-	-	-
SPS1256	-	-	-	-	-	-	-	-	-
SPS1257	-	-	-	+	-	-	-	-	-
SPS1258	-	-	-	-	+	-	-	-	-
SPS1259	-	-	-	+	-	-	-	-	-
SPS1260	-	-	-	-	-	-	-	-	-
SPS1261	-	-	-	-	-	-	-	-	-
SPS1262	-	-	-	-	+	-	-	-	-
SPS1263	-	-	+	-	-	-	-	-	-
SPS1264	-	-	+	-	-	-	-	-	+
SPS1265	-	-	-	+	-	-	-	-	-
SPS1266	-	-	-	-	+	-	+	-	-
SPS1267	-	-	-	-	-	-	-	-	-
SPS1268	-	-	-	+	-	-	-	-	-
SPS1269	-	-	-	+	-	-	-	-	-
SPS1270	-	-	-	+	-	-	+	-	-
SPS1271	-	-	-	-	-	-	+	-	-
SPS1272	-	-	-	-	-	-	-	-	+
SPS1273	-	+	-	-	-	-	-	-	-
SPS1274	-	-	-	-	+	-	-	-	-
SPS1275	-	-	-	+	-	-	-	-	-
SPS1276	-	-	-	+	-	-	-	-	-
SPS1277	-	-	-	-	+	-	+	-	-
SPS1278	-	-	+	-	+	-	-	-	-
SPS1279	-	-	-	-	-	-	-	-	-
SPS1280	-	-	+	-	-	-	-	-	-
SPS1281	-	-	-	+	-	-	-	-	-
SPS1282	-	-	-	-	-	-	-	-	-
SPS1283	-	+	-	-	-	-	-	-	+
SPS1284	-	-	-	+	-	-	-	-	-
SPS1285	-	-	-	+	-	-	-	-	-
SPS1286	-	-	-	-	-	-	-	-	-
SPS1287	-	-	+	-	-	-	-	-	-
SPS1288	-	-	-	-	-	-	-	-	-
SPS1289	-	+	-	-	-	-	-	-	-
SPS1290	-	-	+	-	-	-	-	+	-
SPS1291	-	-	-	-	+	-	-	-	+
SPS1292	-	-	-	-	+	-	-	-	-
SPS1293	-	-	-	+	-	-	-	-	-
SPS1294	-	-	-	-	-	-	-	-	+
SPS1295	-	-	-	-	-	-	-	-	-
SPS1296	-	-	-	+	-	-	-	-	-
SPS1297	-	-	-	-	-	-	-	-	-
SPS1298	-	-	-	+	-	-	-	-	-
SPS1299	-	-	-	-	-	-	-	-	-
SPS1300	-	-	-	-	-	-	-	-	-
SPS1301	-	-	-	-	-	+	-	-	-
SPS1302	-	-	-	-	-	-	-	-	-
SPS1303	-	-	-	-	-	-	-	-	-
SPS1304	-	-	-	-	+	-	+	-	-
SPS1305	-	-	-	-	-	-	-	-	-
SPS1306	-	-	-	-	-	-	-	-	-
SPS1307	-	-	-	-	-	-	-	-	-
SPS1308	-	-	-	-	+	-	-	-	-
SPS1309	-	-	-	+	-	-	-	-	-
SPS1310	-	-	-	-	-	-	-	-	-
SPS1311	-	-	-	-	-	-	-	-	-
SPS1312	-	-	-	-	-	-	-	-	-
SPS1313	-	-	-	+	-	-	-	-	-
SPS1314	-	-	-	+	-	-	-	-	-
SPS1315	-	-	-	-	-	-	-	-	-
SPS1316	-	-	+	-	-	-	-	-	-
SPS1317	-	-	-	-	-	-	-	-	-
SPS1318	-	-	-	-	+	-	-	-	-
SPS1319	-	-	-	-	-	-	-	-	-
SPS1320	-	-	-	+	-	-	-	-	-
SPS1321	-	-	-	-	-	-	-	-	-
SPS1322	-	-	-	+	-	-	-	-	-
SPS1323	-	-	-	-	-	-	-	-	-
SPS1324	-	-	+	-	-	-	-	-	-
SPS1325	-	-	-	-	-	-	-	-	-
SPS1326	-	-	-	-	-	-	-	-	-
SPS1327	-	-	-	+	-	-	-	-	-
SPS1328	-	-	-	-	-	-	-	-	-
SPS1329	-	-	-	-	-	-	-	-	-
SPS1330	-	-	-	-	+	-	-	-	-
SPS1331	-	+	-	-	-	-	-	-	-
SPS1332	-	-	-	-	-	-	-	-	-
SPS1333	-	-	-	-	-	-	-	-	-
SPS1334	-	-	-	-	-	-	-	-	-
SPS1335	-	-	-	-	-	-	-	-	-
SPS1336	-	-	-	+	-	-	-	-	-
SPS1337	-	-	-	-	-	-	-	-	-
SPS1338	-	-	-	-	-	-	-	-	-
SPS1339	-	-	-	+	-	-	-	-	-
SPS1340	-	-	-	-	-	-	-	-	-
SPS1341	-	-	-	-	-	-	-	-	-
SPS1342	-	-	-	+	-	-	-	-	-
SPS1343	-	-	+	-	-	-	-	-	-
SPS1344	-	-	-	+	-	-	-	-	-
SPS1345	-	-	-	-	-	-	-	-	-
SPS1346	-	-	-	-	+	-	-	-	-
SPS1347	-	+	-	+	-	-	+	-	-
SPS1348	-	+	-	-	-	-	-	+	-
SPS1349	-	-	-	+	-	-	-	-	-
SPS1350	-	-	-	-	-	-	-	-	-
SPS1351	-	-	-	-	+	-	+	-	-
SPS1352	-	-	-	-	-	-	-	-	-
SPS1353	-	-	-	-	-	-	-	-	-
SPS1354	-	-	-	-	-	-	-	-	-
SPS1355	-	-	+	-	-	-	+	-	-
SPS1356	-	-	-	-	-	-	-	-	-
SPS1357	-	-	-	-	-	-	-	-	-
SPS1358	-	-	-	-	+	-	-	-	-
SPS1359	-	-	-	-	-	-	-	-	-
SPS1360	-	+	-	-	-	-	+	-	-
SPS1361	-	-	-	+	-	-	-	-	-
SPS1362	-	-	-	-	-	-	-	-	-
SPS1363	-	+	-	-	-	-	-	-	-
SPS1364	-	-	-	-	-	-	-	-	-
SPS1365	-	-	-	-	-	+	-	-	-
SPS1366	-	+	-	-	-	-	-	-	-
SPS1367	-	-	-	-	+	-	-	-	-
SPS1368	-	-	-	-	-	-	-	-	-
SPS1369	-	-	-	-	+	-	-	-	-
SPS1370	-	+	-	-	-	-	-	-	-
SPS1371	-	-	-	-	-	-	-	-	-
SPS1372	-	-	-	+	-	-	+	-	-
SPS1373	-	+	+	-	-	+	+	-	-
SPS1374	-	-	-	-	+	-	-	-	-
SPS1375	-	-	-	-	-	-	+	-	-
SPS1376	-	-	-	-	-	-	-	-	-
SPS1377	-	+	-	-	-	-	-	-	-
SPS1378	-	-	+	+	-	+	+	-	-
SPS1379	-	-	-	+	-	+	-	-	-
SPS1380	-	-	-	-	-	-	-	-	-
SPS1381	-	-	-	-	-	-	-	-	-
SPS1382	-	+	-	-	-	-	-	-	-
SPS1383	-	+	-	-	-	-	+	-	-
SPS1384	-	-	-	-	-	-	-	-	-
SPS1385	-	-	-	-	-	-	-	-	-
SPS1386	-	-	-	-	+	-	-	-	-
SPS1387	-	+	-	-	-	-	-	-	-
SPS1388	-	-	-	-	+	-	-	-	-
SPS1389	-	-	+	-	-	-	+	-	-
SPS1390	-	-	+	-	-	-	-	-	-
SPS1391	-	-	-	-	-	-	-	-	-
SPS1392	-	-	+	-	-	-	-	-	-
SPS1393	-	-	-	+	-	-	-	-	-
SPS1394	-	-	-	+	-	-	-	-	+
SPS1395	-	-	+	-	-	-	+	-	-
SPS1396	-	-	-	-	-	-	-	-	-
SPS1397	-	+	+	-	-	-	-	-	-
SPS1398	-	-	-	-	-	-	-	-	-
SPS1399	-	-	-	-	+	-	-	-	-
SPS1400	-	-	-	+	-	-	-	-	-
SPS1401	-	-	-	-	-	-	-	-	-
SPS1402	-	-	-	-	-	-	-	-	-
SPS1403	-	-	-	-	-	-	-	-	-
SPS1404	-	-	+	-	-	-	-	-	-
SPS1405	-	-	-	-	+	-	-	-	-
SPS1406	-	-	+	-	-	-	-	-	-
SPS1407	-	-	-	-	+	-	-	-	-
SPS1408	-	-	-	-	-	-	-	-	-
SPS1409	-	-	-	+	-	-	-	-	-
SPS1410	-	-	-	+	-	-	-	-	-
SPS1411	-	-	-	-	-	-	-	-	-
SPS1412	-	-	+	-	-	-	-	-	-
SPS1413	-	-	-	-	-	-	-	-	-
SPS1414	-	-	+	+	-	-	-	-	-
SPS1415	-	-	-	+	-	-	+	-	-
SPS1416	-	-	-	-	-	-	+	-	-
SPS1417	-	-	-	-	-	-	-	-	-
SPS1418	-	-	-	-	-	-	-	-	-
SPS1419	-	-	-	-	-	-	-	-	-
SPS1420	-	-	-	-	-	-	-	-	-
SPS1421	-	-	-	-	-	-	-	-	-
SPS1422	-	-	-	-	-	-	-	-	-
SPS1423	-	-	-	+	-	-	-	-	-
SPS1424	-	-	-	-	-	-	-	-	-
SPS1425	-	-	-	-	-	-	-	-	-
SPS1426	-	-	-	-	-	-	-	-	-
SPS1427	-	-	-	-	-	-	-	-	-
SPS1428	-	-	-	+	-	-	-	-	-
SPS1429	-	-	-	-	-	-	-	-	-
SPS1430	-	-	-	-	-	-	-	-	-
SPS1431	-	-	-	-	-	-	-	-	-
SPS1432	-	-	-	-	+	-	-	-	-
SPS1433	-	-	-	-	-	-	-	-	-
SPS1434	-	-	-	-	-	-	-	-	-
SPS1435	-	-	-	-	-	-	-	-	-
SPS1436	-	-	-	+	-	-	-	+	-
SPS1437	-	-	-	-	-	-	-	-	-
SPS1438	-	-	+	-	-	-	-	-	-
SPS1439	-	-	-	-	-	-	-	-	-
SPS1440	-	-	-	+	-	-	-	-	-
SPS1441	-	-	-	-	-	-	-	-	-
SPS1442	-	-	-	-	-	-	-	-	-
SPS1443	-	-	-	+	-	-	-	-	-
SPS1444	-	-	-	-	-	-	-	-	-
SPS1445	-	-	-	-	+	-	-	-	-
SPS1446	-	-	-	+	-	-	-	-	-
SPS1447	-	-	+	-	-	-	-	-	-
SPS1448	-	-	-	-	-	-	-	-	-
SPS1449	-	+	-	-	-	-	-	-	-
SPS1450	-	-	-	+	-	-	-	-	-
SPS1451	-	-	-	-	-	-	-	-	-
SPS1452	-	-	-	-	-	-	-	-	-
SPS1453	-	-	-	-	-	-	+	-	-
SPS1454	-	-	-	-	+	-	-	-	-
SPS1455	-	-	-	-	-	-	-	-	-
SPS1456	-	-	-	-	+	-	-	-	-
SPS1457	-	+	-	-	-	-	-	-	-
SPS1458	-	+	+	+	-	-	-	-	-
SPS1459	-	-	-	-	-	-	-	-	-
SPS1460	-	-	-	-	-	-	-	-	-
SPS1461	-	-	-	-	-	-	-	-	-
SPS1462	-	-	-	-	+	-	-	-	-
SPS1463	-	-	-	-	+	-	-	-	-
SPS1464	-	-	-	-	-	-	-	-	-
SPS1465	-	-	-	-	+	-	-	-	-
SPS1466	-	-	-	+	-	-	-	-	-
SPS1467	-	-	-	-	+	-	-	-	-
SPS1468	-	-	-	+	-	-	-	-	-
SPS1469	-	-	-	+	-	-	-	-	-
SPS1470	-	+	-	-	-	-	-	-	-
SPS1471	-	-	-	-	-	-	-	-	-
SPS1472	-	+	+	+	-	-	+	-	-
SPS1473	-	-	-	-	+	-	-	-	-
SPS1474	-	+	-	-	-	-	-	-	-
SPS1475	-	-	-	-	-	-	-	-	-
SPS1476	-	-	-	-	-	-	-	-	-
SPS1477	-	+	-	-	-	-	-	-	-
SPS1478	-	-	-	-	+	-	-	-	-
SPS1479	-	-	-	-	-	-	+	-	-
SPS1480	-	-	-	-	-	-	-	-	-
SPS1481	-	-	-	-	-	-	-	-	-
SPS1482	-	-	-	+	-	-	-	-	-
SPS1483	-	-	-	-	-	-	+	-	-
SPS1484	-	+	-	-	-	-	+	-	-
SPS1485	-	-	-	-	-	-	-	-	-
SPS1486	-	-	-	-	-	-	-	-	-
SPS1487	-	-	-	-	-	-	-	-	-
SPS1488	-	-	-	-	-	-	-	-	-
SPS1489	-	-	-	-	-	-	-	-	-
SPS1490	-	-	-	-	-	-	-	-	-
SPS1491	-	-	-	-	-	-	-	-	-
SPS1492	-	-	-	+	-	-	-	-	-
SPS1493	-	-	-	-	-	-	-	-	-
SPS1494	-	-	-	-	-	-	-	-	-
SPS1495	-	-	-	-	-	-	-	-	-
SPS1496	-	-	-	-	-	-	-	+	-
SPS1497	-	-	-	-	-	-	-	-	-
SPS1498	-	-	-	-	-	-	-	-	-
SPS1499	-	-	-	-	-	-	-	-	-
SPS1500	-	+	-	-	-	-	-	-	-
SPS1501	-	-	-	-	-	-	-	-	-
SPS1502	-	-	-	-	-	-	-	-	-
SPS1503	-	+	-	-	-	-	-	-	-
SPS1504	-	-	-	-	-	-	-	-	-
SPS1505	-	-	-	-	+	-	-	-	-
SPS1506	-	-	-	-	-	-	-	-	-
SPS1507	-	+	-	-	-	-	-	-	-
SPS1508	-	-	-	-	+	-	-	-	-
SPS1509	-	-	+	-	-	-	-	-	-
SPS1510	-	-	-	-	-	-	-	-	-
SPS1511	-	-	-	-	-	-	-	-	-
SPS1512	-	-	+	-	-	-	-	-	-
SPS1513	-	-	-	-	+	-	-	-	-
SPS1514	-	-	-	-	-	-	-	-	-
SPS1515	-	-	-	-	-	-	-	-	-
SPS1516	-	-	+	-	-	-	-	-	-
SPS1517	-	-	-	+	-	-	-	-	-
SPS1518	-	-	-	-	-	-	-	-	-
SPS1519	-	-	-	-	-	-	+	-	-
SPS1520	-	-	-	+	-	-	-	-	-
SPS1521	-	-	-	-	-	-	-	-	-
SPS1522	-	-	-	-	+	-	-	-	-
SPS1523	-	-	-	-	-	-	-	-	+
SPS1524	-	-	-	-	-	-	-	-	-
SPS1525	-	-	-	+	-	-	-	-	-
SPS1526	-	-	-	+	-	-	-	-	-
SPS1527	-	-	-	-	+	-	-	-	-
SPS1528	-	-	-	+	-	-	-	-	-
SPS1529	-	-	+	-	-	-	-	-	-
SPS1530	-	-	-	-	-	-	-	-	-
SPS1531	-	-	+	-	-	-	-	-	-
SPS1532	-	-	-	-	-	-	-	-	-
SPS1533	-	-	-	-	-	-	-	-	-
SPS1534	-	-	-	-	-	-	-	-	-
SPS1535	-	-	-	-	-	-	-	-	-
SPS1536	-	+	-	-	+	-	-	-	-
SPS1537	-	-	-	-	-	-	+	-	+
SPS1538	-	-	-	-	-	-	-	-	-
SPS1539	-	-	-	-	-	-	-	-	-
SPS1540	-	-	-	-	+	-	-	-	-
SPS1541	-	-	-	+	-	-	-	-	-
SPS1542	-	-	-	-	-	-	-	-	-
SPS1543	-	-	-	-	-	-	-	-	-
SPS1544	-	-	+	-	-	-	-	-	-
SPS1545	-	-	-	-	-	-	-	-	-
SPS1546	-	-	-	+	-	-	-	-	-
SPS1547	-	-	-	-	-	-	-	-	-
SPS1548	-	-	-	-	-	-	-	-	-
SPS1549	-	-	-	-	+	-	-	-	-
SPS1550	-	-	+	+	-	-	-	-	-
SPS1551	-	-	-	-	-	-	+	-	-
SPS1552	-	-	-	-	+	-	-	-	-
SPS1553	-	-	-	-	-	-	-	-	-
SPS1554	-	-	-	-	-	-	-	-	-
SPS1555	-	-	+	-	-	-	+	-	-
SPS1556	-	-	-	-	-	-	-	-	-
SPS1557	-	-	-	+	-	-	-	-	-
SPS1558	-	-	-	-	-	-	-	-	-
SPS1559	-	-	-	-	-	-	-	-	-
SPS1560	-	-	-	-	-	-	-	-	-
SPS1561	-	-	-	-	-	-	-	-	-
SPS1562	-	-	-	+	-	-	-	-	+
SPS1563	-	-	-	-	-	-	-	-	-
SPS1564	-	-	-	-	-	-	-	-	-
SPS1565	-	-	-	+	-	-	+	-	-
SPS1566	-	-	-	-	-	-	+	-	-
SPS1567	-	-	-	-	-	-	-	-	-
SPS1568	-	+	-	-	-	-	-	-	-
SPS1569	-	-	-	-	-	-	-	-	-
SPS1570	-	-	-	-	-	-	-	-	-
SPS1571	-	-	-	-	-	-	-	-	-
SPS1572	-	-	-	-	-	-	-	-	-
SPS1573	-	-	-	-	-	-	-	-	-
SPS1574	-	-	+	-	-	-	-	-	-
SPS1575	-	-	-	-	-	-	-	-	-
SPS1576	-	-	-	-	-	-	-	-	-
SPS1577	-	-	+	-	-	-	+	-	+
SPS1578	-	-	-	-	-	-	-	-	-
SPS1579	-	-	-	-	+	-	-	-	-
SPS1580	-	-	-	-	-	-	-	-	-
SPS1581	-	-	-	-	-	-	-	-	-
SPS1582	-	-	-	-	-	-	-	-	-
SPS1583	-	-	-	+	-	-	-	-	-
SPS1584	-	-	-	-	+	-	-	-	+
SPS1585	-	-	-	-	-	-	-	-	-
SPS1586	-	-	-	-	-	-	-	-	-
SPS1587	-	-	-	-	-	-	-	-	-
SPS1588	-	-	-	-	+	-	-	-	-
SPS1589	-	-	-	+	-	-	-	-	-
SPS1590	-	-	-	-	+	-	-	-	-
SPS1591	-	-	-	-	-	-	-	-	-
SPS1592	-	-	-	-	-	-	-	-	-
SPS1593	-	-	-	-	+	-	-	-	-
SPS1594	-	-	-	-	-	-	-	-	-
SPS1595	-	-	-	+	-	-	+	-	-
SPS1596	-	-	-	-	-	-	-	-	-
SPS1597	-	-	-	-	-	-	-	-	-
SPS1598	-	-	-	-	-	-	-	-	-
SPS1599	-	-	-	-	-	-	-	-	-
SPS1600	-	-	-	-	+	-	-	-	-
SPS1601	-	-	-	-	-	-	-	-	-
SPS1602	-	-	-	-	-	-	-	-	-
SPS1603	-	-	-	-	-	-	-	-	-
SPS1604	-	-	-	-	-	-	-	-	-
SPS1605	-	-	-	-	-	-	-	-	-
SPS1606	-	-	-	-	-	-	-	-	-
SPS1607	-	-	-	+	-	-	-	-	-
SPS1608	-	-	-	-	-	-	-	-	-
SPS1609	-	-	-	+	-	-	-	-	-
SPS1610	-	-	-	-	-	-	+	-	-
SPS1611	-	-	-	-	-	-	-	-	-
SPS1612	-	-	-	-	-	-	-	-	-
SPS1613	-	-	-	+	-	-	-	-	-
SPS1614	-	-	-	-	-	-	-	-	-
SPS1615	-	-	-	-	+	-	-	-	-
SPS1616	-	-	-	-	-	-	-	-	-
SPS1617	-	-	-	-	-	-	-	-	-
SPS1618	-	-	-	+	-	-	-	-	-
SPS1619	-	-	-	-	-	-	-	-	-
SPS1620	-	-	-	-	-	-	-	-	-
SPS1621	-	-	-	-	-	-	-	-	-
SPS1622	-	-	-	-	-	-	-	-	-
SPS1623	-	-	+	-	-	-	+	-	-
SPS1624	-	-	-	-	+	-	-	-	-
SPS1625	-	-	-	-	-	-	-	-	-
SPS1626	-	-	-	-	-	-	-	-	-
SPS1627	-	-	-	-	-	-	-	-	-
SPS1628	-	-	-	-	-	-	-	-	-
SPS1629	-	-	-	-	-	-	-	-	-
SPS1630	-	-	-	-	-	-	-	-	-
SPS1631	-	+	-	-	-	-	-	-	-
SPS1632	-	-	-	-	-	-	-	-	-
SPS1633	-	-	-	-	-	-	-	-	-
SPS1634	-	-	-	-	-	-	-	-	-
SPS1635	-	-	-	-	-	-	-	-	-
SPS1636	-	-	-	-	-	-	-	-	+
SPS1637	-	-	-	-	-	-	+	-	-
SPS1638	-	-	+	-	-	-	-	-	-
SPS1639	-	-	-	-	-	-	-	-	-
SPS1640	-	-	-	-	-	-	-	-	-
SPS1641	-	-	-	-	-	-	-	-	-
SPS1642	-	-	-	-	-	-	-	-	-
SPS1643	-	-	-	-	-	-	-	-	-
SPS1644	-	-	-	-	-	-	-	-	-
SPS1645	-	-	-	-	-	-	-	-	-
SPS1646	-	-	-	-	-	-	-	-	-
SPS1647	-	-	-	-	-	-	-	-	-
SPS1648	-	-	-	-	-	-	-	-	-
SPS1649	-	-	-	-	-	-	-	-	-
SPS1650	-	-	-	-	-	-	-	-	-
SPS1651	-	-	-	-	-	-	-	-	-
SPS1652	-	-	-	-	-	-	-	-	-
SPS1653	-	-	-	-	-	-	-	-	-
SPS1654	-	-	-	+	-	-	-	-	-
SPS1655	-	-	-	-	-	-	-	-	-
SPS1656	-	-	-	-	-	-	-	-	-
SPS1657	-	-	-	-	-	-	-	-	-
SPS1658	-	-	-	-	-	-	-	-	-
SPS1659	-	-	-	-	-	-	-	-	-
SPS1660	-	-	-	-	-	-	+	-	-
SPS1661	-	-	-	-	-	-	-	-	-
SPS1662	-	-	-	+	-	-	-	-	-
SPS1663	-	-	-	-	-	-	-	-	-
SPS1664	-	-	-	-	-	-	-	-	+
SPS1665	-	-	-	-	-	-	-	-	-
SPS1666	-	-	-	-	-	-	-	-	-
SPS1667	-	-	-	-	-	-	-	-	-
SPS1668	-	-	-	-	-	-	-	-	-
SPS1669	-	-	-	-	-	-	-	-	-
SPS1670	-	-	-	-	-	-	-	-	-
SPS1671	-	-	-	-	-	-	-	-	-
SPS1672	-	-	-	+	-	-	-	-	-
SPS1673	-	-	-	+	-	-	-	-	-
SPS1674	-	-	-	-	-	-	-	-	-
SPS1675	-	-	-	-	-	-	-	-	-
SPS1676	-	+	-	-	-	-	-	-	+
SPS1677	-	-	-	-	-	-	-	-	-
SPS1678	-	-	-	-	-	-	-	-	-
SPS1679	-	-	-	-	-	-	-	-	-
SPS1680	-	-	-	-	-	-	-	-	-
SPS1681	-	-	-	-	-	-	-	-	-
SPS1682	-	-	-	-	-	-	-	-	-
SPS1683	-	-	-	-	-	-	-	-	-
SPS1684	-	-	-	-	-	-	-	-	-
SPS1685	-	-	-	-	-	-	-	-	-
SPS1686	-	-	-	-	-	-	-	-	-
SPS1687	-	-	-	-	-	-	-	-	-
SPS1688	-	-	-	-	-	-	-	-	-
SPS1689	-	-	-	-	+	-	-	-	-
SPS1690	-	-	-	+	-	-	-	-	-
SPS1691	-	-	-	-	-	-	-	-	-
SPS1692	-	-	-	-	-	-	-	-	-
SPS1693	-	-	-	-	-	-	-	-	+
SPS1694	-	-	-	-	-	-	-	-	-
SPS1695	-	-	-	-	-	-	-	-	-
SPS1696	-	-	-	-	-	-	-	-	-
SPS1697	-	-	-	-	-	-	-	-	-
SPS1698	-	-	-	-	-	-	-	-	-
SPS1699	-	-	-	-	-	-	-	-	-
SPS1700	-	-	-	-	-	-	-	-	-
SPS1701	-	-	-	-	-	-	-	-	+
SPS1702	-	-	-	-	-	-	-	-	-
SPS1703	-	-	-	-	-	-	-	-	-
SPS1704	-	-	-	-	+	-	-	-	-
SPS1705	-	+	-	-	-	-	+	-	-
SPS1706	-	-	-	-	-	-	-	-	-
SPS1707	-	-	-	-	-	-	-	-	+
SPS1708	-	-	-	-	-	-	-	-	-
SPS1709	-	-	-	-	-	-	-	-	-
SPS1710	-	-	-	-	-	-	-	-	-
SPS1711	-	-	-	-	-	-	-	-	-
SPS1712	-	-	+	-	-	-	-	-	-
SPS1713	-	-	-	+	-	-	-	-	-
SPS1714	-	-	-	+	-	-	-	-	-
SPS1715	-	-	-	+	-	-	-	-	-
SPS1716	-	-	-	-	-	-	-	-	-
SPS1717	-	-	+	-	-	-	-	-	-
SPS1718	-	-	-	-	-	-	-	-	-
SPS1719	-	-	-	-	-	-	-	-	-
SPS1720	-	-	-	-	-	-	-	-	-
SPS1721	-	-	-	-	-	-	-	-	-
SPS1722	-	-	-	-	-	-	-	-	-
SPS1723	-	-	-	-	-	-	-	-	-
SPS1724	-	-	-	+	-	-	-	-	-
SPS1725	-	-	-	-	-	-	-	-	-
SPS1726	-	-	-	-	-	-	-	-	-
SPS1727	-	-	-	-	-	-	-	-	-
SPS1728	-	-	-	+	-	-	-	-	-
SPS1729	-	-	-	+	-	-	-	-	-
SPS1730	-	-	-	-	-	-	-	-	+
SPS1731	-	-	-	-	+	-	-	-	-
SPS1732	-	-	-	-	-	-	-	-	-
SPS1733	-	-	-	+	-	-	-	-	-
SPS1734	-	-	-	-	-	-	-	-	-
SPS1735	-	-	-	-	+	-	-	-	-
SPS1736	-	-	-	+	-	-	-	-	+
SPS1737	-	-	-	-	-	-	-	-	-
SPS1738	-	-	-	-	-	-	-	-	-
SPS1739	-	-	-	+	-	-	-	-	-
SPS1740	-	+	-	-	-	-	-	-	-
SPS1741	-	+	-	-	+	-	+	-	-
SPS1742	-	-	-	+	-	-	-	-	-
SPS1743	-	-	-	+	-	-	-	-	-
SPS1744	-	-	-	-	-	-	-	-	-
SPS1745	-	-	-	-	+	-	-	-	-
SPS1746	-	-	-	+	+	-	-	-	-
SPS1747	-	-	-	-	+	-	-	-	-
SPS1748	-	-	-	-	-	-	-	-	-
SPS1749	-	+	-	-	-	-	-	-	-
SPS1750	-	-	-	-	-	-	-	-	-
SPS1751	-	-	-	-	-	-	-	-	-
SPS1752	-	-	-	-	-	-	-	-	-
SPS1753	-	-	-	-	-	-	-	-	-
SPS1754	-	-	-	-	-	-	-	-	-
SPS1755	-	-	-	-	-	-	-	-	-
SPS1756	-	-	-	-	-	-	-	-	-
SPS1757	-	-	-	+	-	-	+	-	-
SPS1758	-	-	-	-	-	-	-	-	-
SPS1759	-	-	-	-	+	-	-	-	-
SPS1760	-	-	-	-	-	-	-	-	-
SPS1761	-	-	-	-	-	-	-	-	-
SPS1762	-	-	-	-	-	-	-	-	-
SPS1763	-	-	-	-	-	-	-	-	-
SPS1764	-	-	-	-	-	-	-	-	-
SPS1765	-	-	-	-	-	-	-	-	-
SPS1766	-	-	+	-	-	-	-	-	-
SPS1767	-	-	-	-	-	-	-	-	-
SPS1768	-	-	-	+	-	-	-	-	-
SPS1769	-	-	-	-	-	-	-	-	-
SPS1770	-	-	-	-	-	-	-	-	-
SPS1771	-	-	-	-	-	-	-	-	-
SPS1772	-	-	-	+	-	-	-	-	-
SPS1773	-	-	-	-	-	-	-	-	-
SPS1774	-	-	-	-	-	-	-	-	-
SPS1775	-	-	-	-	-	-	-	-	-
SPS1776	-	+	-	+	-	-	-	-	-
SPS1777	-	-	-	-	-	-	-	-	-
SPS1778	-	-	-	-	-	-	-	-	-
SPS1779	-	-	-	-	-	-	-	-	-
SPS1780	-	-	-	+	-	-	-	-	-
SPS1781	-	-	-	-	-	-	-	-	-
SPS1782	-	-	-	-	-	-	-	-	-
SPS1783	-	-	-	-	-	-	-	-	-
SPS1784	-	+	-	-	-	-	-	-	-
SPS1785	-	-	-	-	-	-	-	-	-
SPS1786	-	-	-	-	-	-	-	-	-
SPS1787	-	-	-	+	-	-	+	-	-
SPS1788	-	-	-	-	-	-	-	-	-
SPS1789	-	-	-	-	-	-	-	-	-
SPS1790	-	-	-	-	-	-	-	-	-
SPS1791	-	-	-	-	-	-	-	-	-
SPS1792	-	-	-	-	-	-	-	-	-
SPS1793	-	-	-	-	-	-	-	-	-
SPS1794	-	-	-	-	-	-	-	-	-
SPS1795	-	-	+	-	-	-	-	-	-
SPS1796	-	-	-	-	-	-	-	-	-
SPS1797	-	-	-	+	-	-	-	-	+
SPS1798	-	-	-	-	-	-	-	-	-
SPS1799	-	-	-	-	-	-	-	-	-
SPS1800	-	-	-	-	-	-	-	-	-
SPS1801	-	-	-	-	-	-	-	-	-
SPS1802	-	-	-	-	-	-	-	-	-
SPS1803	-	+	-	-	-	-	-	-	-
SPS1804	-	-	-	-	-	-	-	-	-
SPS1805	-	-	-	-	-	-	-	-	-
SPS1806	-	-	-	-	-	-	-	-	-
SPS1807	-	-	-	-	+	-	-	-	-
SPS1808	-	-	-	+	-	-	-	-	-
SPS1809	-	-	-	-	+	-	-	-	-
SPS1810	-	-	-	-	+	-	-	-	-
SPS1811	-	-	-	-	-	-	-	-	-
SPS1812	-	-	-	-	-	-	-	-	-
SPS1813	-	-	-	-	-	-	-	-	-
SPS1814	-	-	-	-	-	-	-	-	-
SPS1815	-	-	+	-	-	-	-	-	-
SPS1816	-	-	-	-	-	-	-	-	-
SPS1817	-	-	-	-	-	-	-	-	-
SPS1818	-	-	-	-	-	-	-	-	-
SPS1819	-	+	-	-	-	-	-	-	-
SPS1820	-	-	-	-	-	-	-	-	-
SPS1821	-	-	+	-	-	-	-	-	-
SPS1822	-	-	+	-	-	-	-	-	-
SPS1823	-	-	-	-	-	-	-	-	-
SPS1824	-	-	-	+	-	-	-	-	+
SPS1825	-	-	-	-	-	-	-	-	-
SPS1826	-	-	-	-	-	-	-	-	-
SPS1827	-	-	-	-	-	-	-	-	-
SPS1828	-	-	-	-	-	-	-	-	-
SPS1829	-	-	-	-	-	-	-	-	-
SPS1830	-	-	-	-	-	-	-	-	-
SPS1831	-	-	-	-	-	-	-	-	-
SPS1832	-	+	-	-	-	-	-	-	-
SPS1833	-	-	-	+	-	-	-	-	+
SPS1834	-	-	-	-	-	-	-	-	-
SPS1835	-	-	-	-	+	-	+	-	-
SPS1836	-	-	-	-	-	-	-	-	-
SPS1837	-	-	+	-	+	-	-	-	-
SPS1838	-	-	-	-	-	-	-	-	-
SPS1839	-	-	-	-	-	-	-	-	-
SPS1840	-	-	-	-	-	-	-	-	-
SPS1841	-	-	-	+	-	-	-	-	+
SPS1842	-	-	-	-	-	-	-	-	-
SPS1843	-	-	+	-	+	-	-	-	-
SPS1844	-	-	+	-	-	-	-	-	-
SPS1845	-	-	-	-	-	-	-	-	-
SPS1846	-	-	-	-	-	-	-	-	-
SPS1847	-	-	-	+	-	-	-	-	-
SPS1848	-	-	-	-	-	-	-	-	-
SPS1849	-	-	-	-	-	-	-	-	-
SPS1850	-	-	-	-	-	-	-	-	-
SPS1851	-	+	-	+	-	-	-	-	-
SPS1852	-	-	+	-	-	-	-	-	-
SPS1853	-	-	-	-	-	-	-	-	-
SPS1854	-	+	-	-	-	-	-	-	-
SPS1855	-	-	-	-	-	-	-	-	-
SPS1856	-	-	-	+	-	-	-	-	-
SPS1857	-	-	-	-	-	-	-	-	+
SPS1858	-	-	+	-	-	-	-	-	-
SPS1859	-	-	-	-	-	-	-	-	-
SPS1860	-	+	-	-	-	-	-	-	-
SPS1861	-	-	-	-	-	-	-	-	-
SPS1862	-	-	+	-	-	-	-	-	-
SPS1863	-	-	-	-	+	-	+	-	-
SPS1864	-	-	-	-	-	-	-	-	-
SPS1865	-	-	-	-	-	-	-	-	-
SPS1866	-	-	-	+	-	-	-	-	-
SPS1867	-	-	-	-	-	-	-	-	-
SPS1868	-	-	-	-	+	-	-	-	-
SPS1869	-	-	-	-	-	-	-	-	-
SPS1870	-	-	-	-	+	-	-	-	-
SPS1871	-	-	-	-	-	-	-	-	-
SPS1872	-	-	-	-	-	-	-	-	-
SPS1873	-	-	-	-	-	-	-	-	-
SPS1874	-	-	-	-	+	-	-	-	-
SPS1875	-	-	-	-	-	-	-	-	-
SPS1876	-	-	-	-	-	-	+	-	-
SPS1877	-	-	-	-	-	-	-	-	-
SPS1878	-	-	-	-	-	-	-	-	-
SPS1879	-	-	-	-	-	-	-	-	-
SPS1880	-	-	-	-	-	+	-	-	-
SPS1881	-	-	-	-	-	-	-	-	-
SPS1882	-	-	-	-	-	-	-	-	-
SPS1883	-	-	-	-	-	-	-	-	-
SPS1884	-	-	-	-	-	-	-	-	-
SPS1885	-	-	-	-	-	-	-	-	-
SPS1886	-	-	-	-	-	-	-	-	-
SPS1887	-	-	-	-	-	-	-	-	-
SPS1888	-	-	-	-	-	-	-	-	-
SPS1889	-	-	-	-	-	-	-	-	-
SPS1890	-	-	-	-	+	-	-	-	-
SPS1891	-	-	-	-	-	-	-	-	-
SPS1892	-	-	-	-	-	-	-	-	-
SPS1893	-	+	+	-	-	-	-	-	-
SPS1894	-	-	-	-	-	-	-	-	-
SPS1895	-	-	-	-	-	-	-	-	-
SPS1896	-	-	-	+	-	-	-	-	-
SPS1897	-	-	-	-	-	-	-	-	-
SPS1898	-	-	-	-	-	-	-	-	-
SPS1899	-	-	-	-	-	-	-	-	-
SPS1900	-	-	-	-	-	-	-	-	-
SPS1901	-	-	-	-	-	-	-	-	-
SPS1902	-	-	-	-	-	-	-	-	-
SPS1903	-	-	-	-	-	-	-	-	-
SPS1904	-	-	-	-	-	-	-	-	-
SPS1905	-	-	-	-	-	-	-	-	-
SPS1906	-	-	-	-	-	-	-	-	-
SPS1907	-	-	-	-	-	-	-	-	-
SPS1908	-	-	-	-	-	-	-	-	-
SPS1909	-	-	-	-	-	-	-	-	-
SPS1910	-	-	-	-	-	-	-	-	-
SPS1911	-	-	-	-	-	-	-	-	-
SPS1912	-	-	-	-	+	-	-	-	-
SPS1913	-	-	-	-	-	-	-	-	-
SPS1914	-	-	-	-	+	-	-	-	-
SPS1915	-	-	-	+	-	-	-	-	-
SPS1916	-	-	-	-	-	-	-	-	-
SPS1917	-	+	-	-	-	-	-	-	-
SPS1918	-	-	-	-	+	-	-	-	+
SPS1919	-	-	-	+	-	-	-	-	-
SPS1920	-	-	-	-	-	-	-	-	-
SPS1921	-	-	-	-	+	-	-	-	-
SPS1922	-	-	-	-	-	-	-	-	+
SPS1923	-	-	-	-	-	-	-	-	-
SPS1924	-	-	-	-	-	-	-	-	-
SPS1925	-	-	-	+	-	-	-	-	-
SPS1926	-	+	-	-	-	-	-	-	-
SPS1927	-	-	-	-	-	-	-	-	-
SPS1928	-	-	-	-	-	-	-	-	-
SPS1929	-	-	-	-	-	-	-	-	-
SPS1930	-	-	-	-	-	-	-	-	-
SPS1931	-	-	-	-	-	-	-	-	-
SPS1932	-	-	-	-	-	-	-	-	-
SPS1933	-	-	-	-	-	-	-	-	-
SPS1934	-	-	-	-	-	-	-	-	-
SPS1935	-	-	-	-	-	-	-	-	-
SPS1936	-	+	-	-	-	-	-	-	-
SPS1937	-	-	-	-	-	-	-	-	-
SPS1938	-	-	-	-	-	-	-	-	-
SPS1939	-	-	-	+	-	-	-	-	-
SPS1940	-	-	+	-	-	-	+	-	-
SPS1941	-	-	-	-	-	-	-	-	-
SPS1942	-	+	-	-	-	-	-	-	-
SPS1943	-	-	-	+	-	-	-	-	-
SPS1944	-	-	-	-	-	-	-	-	-
SPS1945	-	-	-	-	-	-	-	-	-
SPS1946	-	-	-	-	-	-	-	-	-
SPS1947	-	-	-	+	-	-	-	-	-
SPS1948	-	-	+	-	-	-	-	-	-
SPS1949	-	-	-	-	-	-	-	-	-
SPS1950	-	-	+	-	-	-	-	-	-
SPS1951	-	-	+	-	-	-	+	-	-
SPS1952	-	-	-	-	-	-	-	-	-
SPS1953	-	-	-	-	-	-	-	-	-
SPS1954	-	-	-	-	-	-	-	-	-
SPS1955	-	+	-	-	-	-	-	-	-
SPS1956	-	-	+	-	-	-	-	-	-
SPS1957	-	-	-	-	-	-	+	-	-
SPS1958	-	-	-	-	+	-	-	-	-
SPS1959	-	+	-	-	-	-	-	-	-
SPS1960	-	+	-	-	-	-	-	-	-
SPS1961	-	-	-	+	-	-	-	-	-
SPS1962	-	-	-	+	-	-	-	-	-
SPS1963	-	-	-	-	-	-	-	-	-
SPS1964	-	-	-	-	-	-	-	-	-
SPS1965	-	-	-	-	-	-	-	-	-
SPS1966	-	+	-	-	-	-	-	-	-
SPS1967	-	+	-	-	-	-	+	-	-
SPS1968	-	-	-	+	+	-	-	-	-
SPS1969	-	-	-	-	-	-	-	-	-
SPS1970	-	-	-	+	-	-	-	-	-
SPS1971	-	-	-	-	-	-	-	-	-
SPS1972	-	-	+	-	-	-	-	-	-
SPS1973	-	-	-	-	-	-	-	-	-
SPS1974	-	-	-	-	-	-	-	-	-
SPS1975	-	+	-	-	-	-	+	-	-
SPS1976	-	-	-	-	-	-	-	-	-
SPS1977	-	-	-	-	-	-	-	-	-
SPS1978	-	-	-	-	-	-	-	-	-
SPS1979	-	-	-	-	-	-	-	-	-
SPS1980	-	-	-	-	-	-	-	-	-
SPS1981	-	-	-	-	-	-	-	-	-
SPS1982	-	-	-	-	+	-	-	-	-
SPS1983	-	-	-	-	+	-	-	-	-
SPS1984	-	-	-	+	+	-	+	-	-
SPS1985	-	-	-	-	-	-	-	-	-
SPS1986	-	-	-	-	-	-	-	-	-
SPS1987	-	-	-	-	-	-	-	-	-
SPS1988	-	-	-	+	-	-	-	-	-
SPS1989	-	-	-	-	-	-	-	-	-
SPS1990	-	-	+	-	-	-	-	-	-
SPS1991	-	-	-	+	-	-	-	-	-
SPS1992	-	-	-	-	-	-	-	-	-
SPS1993	-	-	-	-	-	-	+	-	-
SPS1994	-	-	-	+	-	-	-	-	-
SPS1995	-	-	+	-	-	-	-	-	-
SPS1996	-	-	-	-	-	-	-	-	-
SPS1997	-	-	-	-	-	-	-	-	-
SPS1998	-	-	-	-	-	-	-	-	-
[truncated: 5,049 more rows]

## Sheet: Sheet3
Definition of the variable names
Variable Name	Definition
ID	sample ID
LAB_CLEANLINESS	vaginal secretion cleanliness
LAB_LEUKOCYTE	leukocyte in vaginal secretion
LAB_PUS	pus cells in vaginal secretion
LAB_CLUE	clue cells in vaginal secretion
LAB_SPORES	spores in vaginal secretion
LAB_PSEUDOHYPHAE	pseudohyphae in vaginal secretion
LAB_TRICHOMONAS	Trichomonas in vaginal secretion
LAB_DENSITY	bacterial density in vaginal secretion
LAB_DEVERSITY	bacterial diversity in vaginal secretion
LAB_PREGPBAC	gram-positive bacilli
LAB_OTHBAC	other bacteria
LAB_LACBACILLUS	Lactobacillus
LAB_GARBAC	Gardnerella/Bacteroides
NUGENT	Nugent score
LBG	lactobacillary grades
PH	pH
H2O2	hydrogen peroxide in vaginal secretion
LE	leukocyte esterase in vaginal secretion
SIALIDASE	sialidase in vaginal secretion
COAGULASE	coagulase in vaginal secretion
B_GD	β-glucuronidase in vaginal secretion
AV	AV score
HPV16	HPV16
HPV18	HPV18
HPV31	HPV31
HPV33	HPV33
HPV35	HPV35
HPV39	HPV39
HPV45	HPV45
HPV51	HPV51
HPV52	HPV52
HPV56	HPV56
HPV58	HPV58
HPV59	HPV59
HPV68	HPV68
HPV53	HPV53
HPV66	HPV66
HPV6	HPV6
HPV11	HPV11
HPV42	HPV42
HPV43	HPV43
HPV44	HPV44
CP8304	CP8304
HSV	HSV-Ⅱ
NG	Neisseria gonorrhoeae
UU	Ureaplasma urealyticum
UP1	Ureaplasma parvum serotypes 1
UP3	Ureaplasma parvum serotypes 3
UP6	Ureaplasma parvum serotypes 6
UP14	Ureaplasma parvum serotypes 14
MH	Mycoplasma hominis
MG	Mycoplasmoides genitalium
CT	Chlamydia trachomatis
TCT	Thinprep cytologic test
